# Supplementary material for: The RNA-binding protein GRSF1 promotes hepatocarcinogenesis via competitively binding to YY1 mRNA with miR-30e-5p
Source: J Exp Clin Cancer Res. 2022 Jan 8;41:17. doi: 10.1186/s13046-021-02217-w (PMC8742353; doi:10.1186/s13046-021-02217-w)
Supplement: Supplementary file 1 — Additional file 1. [file 13046_2021_2217_MOESM1_ESM.xlsx]

## Sheet: 注释版(1)
gene_name	baseMean	log2FoldChange	lfcSE	stat	pvalue	padj	change	control1 normalised raw count	control2 normalised raw counts	control3 normalised raw counts	sh-1 normalised raw counts	sh-2 normalised raw counts	sh-3 normalised raw counts
UTP3	3581.3	-28.101	3.90677	-7.19289	6.34e-13	1.49e-08	Down	10295	11192.9	0	0	0	0
ZNF580	3020.27	-27.8064	3.90677	-7.11748	1.1e-12	1.72e-08	Down	0	9269.9	8851.7	0	0	0
RPL8	3020.27	-27.8064	3.90677	-7.11748	1.1e-12	1.72e-08	Down	0	9269.9	8851.7	0	0	0
TMEM165	2286.93	-27.6512	3.90677	-7.07776	1.47e-12	1.72e-08	Down	7681.5	6040.09	0	0	0	0
LMNA	8619.81	-15.685	3.39774	-4.61631	3.91e-06	2.08e-05	Down	22125.6	77.6349	29515.6	0	0	0
YY1	6266.7	-15.2251	3.19603	-4.76376	1.9e-06	1.01e-05	Down	9162.21	9359.98	19078	0	0	0
AMIGO2	4824.85	-14.8479	3.1896	-4.65509	3.24e-06	1.72e-05	Down	11435.9	10293.6	7219.55	0	0	0
DKC1	4750.67	-14.8255	3.19271	-4.64355	3.42e-06	1.82e-05	Down	6285.49	9659.57	12559	0	0	0
SNORA36A	4750.67	-14.8255	3.19271	-4.64355	3.42e-06	1.82e-05	Down	6285.49	9659.57	12559	0	0	0
MIR664B	4750.67	-14.8255	3.19271	-4.64355	3.42e-06	1.82e-05	Down	6285.49	9659.57	12559	0	0	0
SNORA56	4750.67	-14.8255	3.19271	-4.64355	3.42e-06	1.82e-05	Down	6285.49	9659.57	12559	0	0	0
CSDA	3516.65	-14.3916	3.31486	-4.34154	1.41e-05	7.51e-05	Down	11867.7	9010.12	222.053	0	0	0
CIAPIN1	3170.34	-14.242	3.20354	-4.44573	8.76e-06	4.66e-05	Down	7498.81	8732.93	2790.32	0	0	0
TPX2	3114.48	-14.2164	3.21265	-4.42514	9.64e-06	5.12e-05	Down	8255.2	8340.77	2090.91	0	0	0
NOTCH2	3083.69	-14.202	3.45527	-4.11026	3.95e-05	0.000209103	Down	9270.27	9225.11	6.76305	0	0	0
TMSB10	2934.04	-14.1303	3.20099	-4.41435	1.01e-05	5.38e-05	Down	3555.27	9560.53	4488.41	0	0	0
PALM2	2552.05	-13.9291	3.19083	-4.36535	1.27e-05	6.74e-05	Down	6334.02	5323.96	3654.3	0	0	0
ANO6	2537.53	-13.9208	3.22284	-4.31943	1.56e-05	8.31e-05	Down	7892.11	5971.42	1361.63	0	0	0
NUS1	2096.3	-13.6453	3.21599	-4.24295	2.21e-05	0.000117015	Down	3080.47	1716.43	7780.89	0	0	0
EID1	1846.26	-13.462	3.22568	-4.1734	3e-05	0.000158951	Down	1557.64	1996.61	7523.33	0	0	0
DNAJC10	1841.16	-13.458	3.18886	-4.22033	2.44e-05	0.000129329	Down	3560.77	3071.06	4415.14	0	0	0
TUSC3	1797.18	-13.4232	3.18845	-4.20993	2.55e-05	0.000135415	Down	3893.17	3930.51	2959.4	0	0	0
PHB	1713.09	-13.354	3.19476	-4.17998	2.92e-05	0.000154455	Down	3294.29	4792.46	2191.79	0	0	0
CCT7	1712.99	-13.3539	3.1892	-4.18724	2.82e-05	0.000149616	Down	3422.5	4101.21	2754.25	0	0	0
KCTD20	1684.79	-13.33	3.19147	-4.17676	2.96e-05	0.00015663	Down	4041.06	3742.9	2324.8	0	0	0
CTDSP2	1680.1	-13.326	3.18844	-4.17946	2.92e-05	0.000154796	Down	2858.87	3901.65	3320.09	0	0	0
ITGA6	1627.94	-13.2805	3.18836	-4.1653	3.11e-05	0.000164675	Down	3419.75	3622.96	2724.94	0	0	0
CORO1C	1616.73	-13.2705	3.20838	-4.1362	3.53e-05	0.000186894	Down	4146.37	1234.69	4319.33	0	0	0
RPS23	1608.8	-13.2634	3.18892	-4.15922	3.19e-05	0.000169084	Down	2887.26	2852.58	3912.99	0	0	0
PM20D2	1570.1	-13.2283	3.18927	-4.14775	3.36e-05	0.000177726	Down	3731.55	3185.02	2504.02	0	0	0
C12orf29	1285.41	-12.9397	3.19283	-4.05273	5.06e-05	0.000267559	Down	2233.89	1918.97	3559.62	0	0	0
RPL23	1267.71	-12.9197	3.19443	-4.04444	5.24e-05	0.000277122	Down	3270.49	1564.64	2771.16	0	0	0
ADD1	1257.92	-12.9085	3.20466	-4.02803	5.62e-05	0.000297033	Down	3236.15	3233.79	1077.58	0	0	0
AKAP2	1209.5	-12.8518	3.18957	-4.02933	5.59e-05	0.00029541	Down	2454.58	1917.98	2884.44	0	0	0
ZDHHC20	1194.14	-12.8334	3.19477	-4.017	5.89e-05	0.000311152	Down	2743.95	1441.22	2979.69	0	0	0
SERPINE2	1172.18	-12.8066	3.23318	-3.961	7.46e-05	0.000393327	Down	3769.55	495.171	2768.34	0	0	0
NCEH1	1120.9	-12.7421	3.37968	-3.7702	0.000163114	0.000852322	Down	2700.91	4008.15	16.344	0	0	0
ARID1A	1085.3	-12.6955	3.19203	-3.97725	6.97e-05	0.000367587	Down	2188.11	1532.79	2790.88	0	0	0
VPS26A	1069.22	-12.674	3.19055	-3.97235	7.12e-05	0.00037518	Down	2193.6	1608.93	2612.79	0	0	0
CDC123	1066.03	-12.6697	3.21946	-3.93534	8.31e-05	0.000437361	Down	1665.69	771.87	3958.64	0	0	0
SIAH2	1040.49	-12.6347	3.23613	-3.90427	9.45e-05	0.000497129	Down	3359.31	2473.37	410.292	0	0	0
ETV4	1025.77	-12.6141	3.19457	-3.94862	7.86e-05	0.000413972	Down	2445.42	2457.44	1251.73	0	0	0
CDC25A	1024.7	-12.6126	3.19257	-3.95061	7.8e-05	0.000410604	Down	1415.24	2072.25	2660.7	0	0	0
DGKZ	1014.33	-12.598	3.1881	-3.95156	7.76e-05	0.00040905	Down	1882.26	2246.93	1956.77	0	0	0
HLA-C	1005.49	-12.5853	3.19521	-3.93881	8.19e-05	0.000431108	Down	2479.31	2355.42	1198.19	0	0	0
HLA-B	1005.49	-12.5853	3.19521	-3.93881	8.19e-05	0.000431108	Down	2479.31	2355.42	1198.19	0	0	0
CDC42SE1	995.016	-12.5702	3.19866	-3.92983	8.5e-05	0.000447357	Down	1044.83	2552	2373.27	0	0	0
NAB1	973.112	-12.5381	3.18784	-3.9331	8.39e-05	0.000441387	Down	2012.29	1998.1	1828.28	0	0	0
ARHGAP39	964.832	-12.5258	3.19496	-3.92049	8.84e-05	0.00046493	Down	1179.44	2501.73	2107.82	0	0	0
ARHGAP1	962.303	-12.522	3.18811	-3.92772	8.58e-05	0.000451278	Down	2124.47	1828.4	1820.95	0	0	0
TBL1X	955.014	-12.511	3.19001	-3.92195	8.78e-05	0.00046216	Down	1916.6	2308.14	1505.34	0	0	0
MTMR2	924.707	-12.4645	3.19367	-3.90287	9.51e-05	0.000499932	Down	1546.65	1394.44	2607.15	0	0	0
PHF6	920.589	-12.4581	3.21699	-3.87258	0.000107688	0.000565596	Down	890.078	1100.32	3533.13	0	0	0
LANCL1	897.485	-12.4214	3.19473	-3.88809	0.000101035	0.00053101	Down	2169.34	2120.53	1095.05	0	0	0
EPB41L1	884.949	-12.4011	3.18842	-3.88942	0.000100483	0.000528186	Down	1707.81	1612.42	1989.46	0	0	0
ANPEP	882.976	-12.3979	3.19154	-3.8846	0.000102497	0.000538531	Down	1425.31	1534.78	2337.76	0	0	0
PTBP3	879.934	-12.3928	3.90679	-3.17212	0.00151329	0.00743997	Down	2823.16	2456.45	0	0	0	0
YEATS2	878.288	-12.3902	3.18828	-3.88617	0.000101839	0.000535197	Down	1949.56	1628.84	1691.33	0	0	0
RPF2	868.804	-12.3745	3.2053	-3.86064	0.000113088	0.000593606	Down	1208.29	1027.67	2976.87	0	0	0
CDYL	850.265	-12.3434	3.2071	-3.84878	0.000118705	0.00062272	Down	788.891	2798.34	1514.36	0	0	0
ATP6V0A2	843.193	-12.3314	3.18803	-3.86803	0.000109719	0.000576135	Down	1629.52	1636.3	1793.33	0	0	0
GPATCH4	836.879	-12.3205	3.19019	-3.862	0.000112462	0.000590365	Down	1613.49	2060.81	1346.97	0	0	0
PES1	836.477	-12.3198	3.26324	-3.77533	0.000159796	0.000835296	Down	414.82	607.642	3996.4	0	0	0
ADM	819.787	-12.2908	3.20635	-3.83326	0.000126457	0.000663039	Down	975.697	1096.34	2846.68	0	0	0
KLF5	818.127	-12.2878	3.18883	-3.8534	0.000116491	0.000611147	Down	1884.55	1450.68	1573.54	0	0	0
CMPK1	814.907	-12.2821	3.23228	-3.79984	0.00014479	0.000758034	Down	656.57	788.79	3444.08	0	0	0
PHC3	809.741	-12.273	3.19163	-3.84536	0.000120376	0.000631391	Down	1192.72	1606.94	2058.78	0	0	0
DDIAS	797.282	-12.2506	3.20604	-3.8211	0.000132859	0.000696348	Down	1185.85	872.895	2724.94	0	0	0
SORT1	797.185	-12.2504	3.19113	-3.8389	0.000123587	0.00064804	Down	2074.1	1371.05	1337.96	0	0	0
CA9	793.874	-12.2444	3.2057	-3.81958	0.00013368	0.000700548	Down	2515.48	1508.9	738.863	0	0	0
RPUSD1	778.885	-12.2169	3.18986	-3.82992	0.000128186	0.000672053	Down	1570.46	1848.31	1254.55	0	0	0
GREM1	778.371	-12.216	3.27267	-3.73272	0.000189424	0.000987824	Down	142.852	2947.64	1579.74	0	0	0
ICAM1	763.999	-12.1891	3.19078	-3.8201	0.000133398	0.000699119	Down	1936.29	1416.84	1230.87	0	0	0
STX6	748.115	-12.1588	3.20321	-3.79581	0.000147161	0.000770332	Down	2352.48	768.386	1367.83	0	0	0
GPD1L	742.041	-12.147	3.18888	-3.80918	0.00013943	0.000730355	Down	1270.56	1585.05	1596.64	0	0	0
CDC7	734.277	-12.1318	3.1907	-3.80225	0.000143386	0.000750909	Down	1106.19	1585.05	1714.43	0	0	0
BBX	725.217	-12.1139	3.19823	-3.7877	0.000152048	0.00079568	Down	899.235	2181.74	1270.33	0	0	0
ABCC1	716.642	-12.0968	3.19272	-3.78886	0.000151339	0.00079203	Down	1188.14	1156.06	1955.65	0	0	0
DNMT3B	711.367	-12.0861	3.1967	-3.7808	0.000156323	0.000817506	Down	1570.91	1872.19	825.092	0	0	0
NF2	704.685	-12.0725	3.19553	-3.77793	0.000158135	0.000826859	Down	902.44	1366.08	1959.59	0	0	0
CSNK1G3	703.751	-12.0706	3.19828	-3.77409	0.000160595	0.000839346	Down	864.438	1249.13	2108.94	0	0	0
SLC26A10	703.372	-12.0698	3.1963	-3.77618	0.000159253	0.000832579	Down	1156.09	983.375	2080.76	0	0	0
MTMR6	702.92	-12.0689	3.19005	-3.78329	0.00015477	0.000809565	Down	1293.45	1198.36	1725.7	0	0	0
TACC1	700.305	-12.0634	3.9068	-3.0878	0.00201643	0.00981371	Down	2764.09	1437.74	0	0	0	0
MAP3K7	697.269	-12.0572	3.19126	-3.7782	0.000157964	0.000826026	Down	1066.81	1755.74	1361.06	0	0	0
GPR107	697.08	-12.0568	3.19236	-3.77678	0.000158869	0.000830633	Down	1876.76	1118.24	1187.48	0	0	0
DCTN2	695.45	-12.0535	3.19323	-3.77469	0.000160207	0.000837384	Down	1917.97	1073.45	1181.28	0	0	0
PHF3	691.022	-12.0442	3.9068	-3.08287	0.00205012	0.00996599	Down	2797.98	1348.16	0	0	0	0
KDSR	689.939	-12.042	3.20628	-3.75575	0.000172824	0.000902459	Down	1925.75	1632.82	581.058	0	0	0
MIS18BP1	681.925	-12.0251	3.21947	-3.73513	0.000187619	0.000978484	Down	679.463	743.503	2668.59	0	0	0
NIN	663.304	-11.9851	3.9068	-3.06775	0.00215673	0.0104518	Down	2226.57	1753.25	0	0	0	0
TMEM97	655.336	-11.9677	3.18827	-3.75369	0.000174254	0.000909857	Down	1337.41	1294.41	1300.2	0	0	0
SREBF1	651.781	-11.9599	3.19605	-3.74209	0.000182495	0.000952115	Down	1254.08	1830.39	826.219	0	0	0
MLLT6	651.68	-11.9596	3.9068	-3.06122	0.00220433	0.01067	Down	1279.26	0	2630.83	0	0	0
RGPD5	650.315	-11.9566	3.20414	-3.73162	0.000190249	0.000992054	Down	746.31	990.84	2164.74	0	0	0
RGPD6	650.315	-11.9566	3.20414	-3.73162	0.000190249	0.000992054	Down	746.31	990.84	2164.74	0	0	0
RGPD8	650.315	-11.9566	3.20414	-3.73162	0.000190249	0.000992054	Down	746.31	990.84	2164.74	0	0	0
RGPD5	650.315	-11.9566	3.20414	-3.73162	0.000190249	0.000992054	Down	746.31	990.84	2164.74	0	0	0
FBXO45	647.891	-11.9513	3.22874	-3.70152	0.00021431	0.00111488	Down	1736.2	302.577	1848.57	0	0	0
TNPO2	641.269	-11.9364	3.21895	-3.70818	0.000208753	0.0010867	Down	989.433	483.227	2374.96	0	0	0
MTPAP	640.752	-11.9353	3.20323	-3.72602	0.000194528	0.00101399	Down	770.119	956.999	2117.4	0	0	0
GCLC	635.527	-11.9235	3.22282	-3.6997	0.000215851	0.00112282	Down	556.299	2532.09	724.773	0	0	0
CD164	632.329	-11.9162	3.24931	-3.66729	0.000245132	0.00127278	Down	310.428	676.319	2807.23	0	0	0
LAMC3	631.281	-11.9138	3.19503	-3.72885	0.000192353	0.0010028	Down	1242.17	822.631	1722.89	0	0	0
TTC7A	631.186	-11.9136	3.2134	-3.70747	0.000209339	0.00108958	Down	462.895	2036.42	1287.8	0	0	0
ERCC2	628.794	-11.9081	3.19659	-3.72526	0.000195118	0.00101692	Down	1694.08	1330.24	748.444	0	0	0
SLC7A2	624.538	-11.8983	3.21354	-3.70255	0.000213443	0.00111046	Down	1218.82	466.805	2061.6	0	0	0
NAV3	622.077	-11.8926	3.20772	-3.7075	0.000209317	0.00108955	Down	1490.79	1737.83	503.847	0	0	0
LINC00094	621.401	-11.891	3.19043	-3.7271	0.000193695	0.00100973	Down	1455.08	1298.89	974.442	0	0	0
VDR	618.751	-11.8849	3.19491	-3.71994	0.000199274	0.00103819	Down	1353.89	1582.56	776.06	0	0	0
DNM1	614.305	-11.8745	3.19421	-3.7175	0.000201204	0.00104802	Down	964.251	986.859	1734.72	0	0	0
CAMKK2	612.98	-11.8714	3.19227	-3.71878	0.000200187	0.0010428	Down	1102.98	1621.87	953.026	0	0	0
PAQR7	609.342	-11.8628	3.19329	-3.71491	0.000203277	0.00105874	Down	1497.66	1341.19	817.202	0	0	0
ADGRE2	609.027	-11.862	3.24	-3.66112	0.000251115	0.0013028	Down	1696.37	1740.81	216.981	0	0	0
ARPC5L	603.287	-11.8484	3.18949	-3.71482	0.000203351	0.00105904	Down	1113.05	1090.37	1416.29	0	0	0
AHCYL1	598.211	-11.8362	3.23136	-3.66291	0.000249365	0.001294	Down	1028.35	2246.43	314.482	0	0	0
SH2D5	598.028	-11.8357	3.21285	-3.68387	0.00022972	0.00119381	Down	1708.73	1460.13	419.309	0	0	0
KIF21A	592.326	-11.8219	3.19002	-3.70591	0.000210637	0.0010961	Down	1007.29	1422.31	1124.36	0	0	0
CUL4B	583.5	-11.8002	3.21252	-3.67321	0.000239526	0.00124432	Down	421.688	1319.79	1759.52	0	0	0
CCDC85C	579.906	-11.7913	3.22667	-3.65433	0.00025785	0.00133705	Down	418.483	756.442	2304.51	0	0	0
LTA4H	577.797	-11.7861	3.22096	-3.65918	0.00025302	0.00131239	Down	438.629	829.598	2198.55	0	0	0
NEK7	558.046	-11.7359	3.41729	-3.43426	0.000594171	0.00301483	Down	1681.72	1663.18	3.38152	0	0	0
TUBGCP5	549.488	-11.7136	3.19352	-3.66793	0.000244526	0.00126973	Down	1514.6	882.848	899.485	0	0	0
LRR1	545.104	-11.702	3.19152	-3.6666	0.000245792	0.00127603	Down	825.977	1103.31	1341.34	0	0	0
BRD3	539.784	-11.6879	3.19974	-3.65277	0.000259431	0.00134495	Down	1066.81	601.173	1570.72	0	0	0
WIPF2	535.605	-11.6767	3.18926	-3.66125	0.00025099	0.00130224	Down	1055.82	958.492	1199.31	0	0	0
SLC25A46	535.228	-11.6757	3.1889	-3.66135	0.00025089	0.00130182	Down	1103.44	981.882	1126.05	0	0	0
CPM	531.539	-11.6657	3.19241	-3.6542	0.000257987	0.00133766	Down	1315.43	1111.27	762.534	0	0	0
HSPA14	530.731	-11.6634	3.90681	-2.98541	0.00283199	0.0134751	Down	1667.52	1516.87	0	0	0	0
BTBD2	525.533	-11.6493	3.21666	-3.62154	0.000292849	0.00151452	Down	385.975	931.618	1835.6	0	0	0
MLH1	517.652	-11.6275	3.18899	-3.64614	0.000266212	0.0013797	Down	978.444	1000.3	1127.17	0	0	0
PGP	517.597	-11.6273	3.23709	-3.59191	0.000328261	0.00169331	Down	1726.13	1171.49	207.964	0	0	0
KLF16	517.473	-11.627	3.19596	-3.63803	0.000274729	0.001423	Down	1405.63	650.938	1048.27	0	0	0
H2AFJ	517.115	-11.626	3.19906	-3.63419	0.000278858	0.00144397	Down	677.173	835.072	1590.44	0	0	0
MYO5A	514.63	-11.619	3.90681	-2.97403	0.00293914	0.0139417	Down	1639.59	1448.19	0	0	0	0
RAB29	513.662	-11.6163	3.18883	-3.64283	0.000269662	0.00139747	Down	1081.46	1014.23	986.278	0	0	0
MADD	513.464	-11.6158	3.19263	-3.63831	0.000274429	0.00142155	Down	784.312	945.553	1350.92	0	0	0
METTL16	513.141	-11.6149	3.19402	-3.63644	0.000276432	0.00143161	Down	1239.88	672.338	1166.63	0	0	0
KIAA1033	510.768	-11.6082	3.22696	-3.59725	0.000321595	0.00165953	Down	888.704	298.596	1877.31	0	0	0
MBD2	509.25	-11.6039	3.20491	-3.62066	0.000293858	0.00151963	Down	477.089	1535.78	1042.64	0	0	0
TEX261	504.052	-11.5891	3.19624	-3.62585	0.000288011	0.00149016	Down	1455.99	690.254	878.069	0	0	0
STK39	497.3	-11.5696	3.19	-3.62684	0.000286908	0.00148467	Down	877.715	1174.48	931.61	0	0	0
PHF2	496.684	-11.5678	3.19018	-3.62608	0.000287751	0.00148892	Down	830.098	991.835	1158.17	0	0	0
RPA3	493.359	-11.5581	3.25831	-3.54729	0.00038922	0.00199806	Down	141.021	837.561	1981.57	0	0	0
PGS1	491.67	-11.5532	3.18991	-3.6218	0.000292562	0.00151315	Down	974.782	1132.67	842.563	0	0	0
DCAF6	489.307	-11.5463	3.19498	-3.61387	0.000301657	0.00155882	Down	748.599	1391.46	795.785	0	0	0
GPR157	488.575	-11.5441	3.18903	-3.61994	0.000294676	0.00152352	Down	942.274	938.088	1051.09	0	0	0
VAV2	486.212	-11.5371	3.1894	-3.61733	0.000297663	0.0015386	Down	911.139	912.21	1093.92	0	0	0
NUDCD1	485.494	-11.535	3.20072	-3.60387	0.000313518	0.00161868	Down	495.403	1146.11	1271.45	0	0	0
CD27-AS1	484.856	-11.5331	3.19126	-3.61396	0.000301559	0.00155842	Down	1098.4	736.536	1074.2	0	0	0
VAMP1	484.856	-11.5331	3.19126	-3.61396	0.000301559	0.00155842	Down	1098.4	736.536	1074.2	0	0	0
FAM175B	484.864	-11.533	3.90681	-2.95203	0.00315696	0.014855	Down	0	281.178	2628.01	0	0	0
KIF1C	481.294	-11.5224	3.28114	-3.51172	0.000445221	0.00227897	Down	1617.16	1201.85	68.7576	0	0	0
IFNGR2	477.937	-11.5123	3.19247	-3.60609	0.000310847	0.00160572	Down	1002.25	1174.97	690.394	0	0	0
DIO2	474.974	-11.5034	3.24195	-3.54829	0.000387745	0.00199069	Down	1467.44	1217.27	165.131	0	0	0
ZNF865	473.57	-11.4991	3.18966	-3.60512	0.00031201	0.00161102	Down	1063.15	947.543	830.728	0	0	0
CCNY	473.239	-11.4981	3.23909	-3.54979	0.00038554	0.00197981	Down	2061.28	354.333	423.818	0	0	0
CD68	465.117	-11.4731	3.19243	-3.59385	0.000325828	0.00168101	Down	857.112	1208.81	724.773	0	0	0
TTK	464.11	-11.4699	3.90681	-2.93587	0.00332613	0.0155628	Down	183.144	0	2601.52	0	0	0
UBLCP1	463.175	-11.4671	3.19552	-3.58848	0.000332606	0.00171497	Down	731.658	715.634	1331.76	0	0	0
THAP4	461.775	-11.4627	3.20038	-3.58168	0.000341398	0.00175876	Down	532.948	1393.45	844.254	0	0	0
KRBA1	460.481	-11.4587	3.19042	-3.59159	0.000328672	0.00169531	Down	1105.73	845.026	812.129	0	0	0
GLT8D1	459.603	-11.4559	3.19459	-3.58603	0.000335749	0.00173055	Down	1139.15	1022.19	596.275	0	0	0
CA12	458.398	-11.4521	3.22335	-3.55286	0.000381066	0.00195769	Down	1542.07	944.558	263.759	0	0	0
PAPSS1	458.071	-11.4511	3.19394	-3.58526	0.00033674	0.00173553	Down	1044.83	1094.35	609.238	0	0	0
CBX6	457.478	-11.4492	3.20369	-3.57377	0.000351884	0.00181133	Down	1485.75	518.561	740.554	0	0	0
SKI	456.315	-11.4455	3.19932	-3.57749	0.000346908	0.0017865	Down	691.825	632.027	1414.04	0	0	0
OTUD7B	454.917	-11.4411	3.19125	-3.58515	0.000336881	0.001736	Down	1022.4	697.718	1009.38	0	0	0
ST3GAL1	453.582	-11.4369	3.19627	-3.5782	0.000345968	0.00178205	Down	548.515	1031.15	1141.83	0	0	0
PRMT3	450.368	-11.4266	3.19453	-3.57693	0.000347648	0.00179005	Down	815.904	1238.18	648.125	0	0	0
SIX2	448.637	-11.4211	3.19288	-3.57705	0.000347499	0.00178941	Down	1073.68	986.361	631.781	0	0	0
UACA	446.571	-11.4144	3.21658	-3.54861	0.000387269	0.0019884	Down	498.608	482.73	1698.09	0	0	0
CUEDC1	443.571	-11.4047	3.20715	-3.55602	0.000376522	0.00193533	Down	436.797	1466.6	758.025	0	0	0
SLC25A33	440.848	-11.3958	3.19204	-3.57007	0.000356886	0.00183668	Down	1134.57	786.302	724.21	0	0	0
SLC23A2	440.306	-11.394	3.19812	-3.56273	0.000367018	0.00188758	Down	526.08	1246.14	869.615	0	0	0
PDHX	439.392	-11.391	3.4103	-3.34018	0.000837251	0.00419971	Down	308.597	7.46489	2320.29	0	0	0
ZNF532	437.972	-11.3863	3.90682	-2.91447	0.00356297	0.0165414	Down	1188.6	1439.23	0	0	0	0
EYA4	437.74	-11.3856	3.19114	-3.56788	0.000359887	0.00185185	Down	1081	807.701	737.736	0	0	0
BCL7B	437.102	-11.3835	3.19052	-3.56791	0.000359835	0.00185172	Down	1000.42	904.745	717.447	0	0	0
SEMA7A	429.752	-11.359	3.19152	-3.55913	0.000372085	0.00191308	Down	776.071	1079.92	722.519	0	0	0
C12orf75	424.414	-11.341	3.20225	-3.54158	0.000397745	0.0020404	Down	1033.85	1097.84	414.8	0	0	0
C8orf76	420.212	-11.3266	3.19393	-3.5463	0.000390677	0.00200531	Down	731.658	644.967	1144.65	0	0	0
ZHX1-C8orf76	420.212	-11.3266	3.19393	-3.5463	0.000390677	0.00200531	Down	731.658	644.967	1144.65	0	0	0
ZHX1	420.212	-11.3266	3.19393	-3.5463	0.000390677	0.00200531	Down	731.658	644.967	1144.65	0	0	0
TCTN3	420.119	-11.3263	3.19006	-3.5505	0.000384494	0.00197472	Down	746.31	963.966	810.438	0	0	0
FGFR1	414.091	-11.3055	3.18986	-3.54419	0.000393818	0.00202084	Down	926.706	816.161	741.681	0	0	0
LDLRAD3	413.994	-11.3051	3.20881	-3.52316	0.000426436	0.00218409	Down	1196.84	336.915	950.208	0	0	0
QRSL1	413.654	-11.3039	3.20796	-3.52372	0.000425537	0.0021798	Down	851.16	359.31	1271.45	0	0	0
AFTPH	412.918	-11.3014	3.19153	-3.54106	0.000398526	0.00204426	Down	873.137	966.952	637.417	0	0	0
MEIOB	412.113	-11.2986	3.18926	-3.54269	0.000396063	0.00203207	Down	835.592	830.594	806.493	0	0	0
HACE1	411.657	-11.297	3.18941	-3.54203	0.000397067	0.00203707	Down	771.95	834.575	863.416	0	0	0
DHFR	411.358	-11.2958	3.90682	-2.89131	0.00383634	0.0176449	Down	1353.89	1114.26	0	0	0	0
SNORD141B	408.665	-11.2864	3.1918	-3.53608	0.000406114	0.00208242	Down	827.809	991.835	632.345	0	0	0
TTF2	408.104	-11.2844	3.26437	-3.45685	0.000546528	0.00278058	Down	114.465	588.731	1745.43	0	0	0
PEX3	404.22	-11.2707	3.18934	-3.53385	0.000409546	0.00209971	Down	810.41	832.087	782.823	0	0	0
SLC22A5	401.399	-11.2606	3.21397	-3.50363	0.000458958	0.00234793	Down	1029.72	1100.82	277.849	0	0	0
EPS15L1	399.66	-11.2543	3.191	-3.52688	0.000420484	0.00215423	Down	744.936	684.779	968.243	0	0	0
NEMP1	398.494	-11.25	3.90682	-2.87958	0.00398204	0.0182109	Down	1068.18	1322.78	0	0	0	0
BRCC3	398.302	-11.2494	3.20173	-3.51353	0.000442191	0.00226363	Down	478.92	656.91	1253.98	0	0	0
PLEKHA5	398.119	-11.2487	3.22113	-3.49216	0.000479126	0.00244773	Down	1352.06	249.327	787.331	0	0	0
HACL1	397.969	-11.2482	3.19149	-3.52443	0.000424391	0.00217409	Down	799.879	631.53	956.408	0	0	0
NKX2-5	396.669	-11.2435	3.20389	-3.50932	0.000449258	0.00229914	Down	1090.16	916.191	373.658	0	0	0
CRK	395.898	-11.2406	3.21525	-3.49604	0.00047221	0.00241397	Down	445.497	445.405	1484.49	0	0	0
N4BP2	393.353	-11.2313	3.24572	-3.46035	0.000539479	0.00274551	Down	198.711	463.321	1698.09	0	0	0
DUSP2	392.349	-11.2277	3.19076	-3.51881	0.000433485	0.00221954	Down	879.089	833.082	641.926	0	0	0
CDCP1	391.136	-11.2231	3.90682	-2.8727	0.00406983	0.0185454	Down	1163.88	1182.94	0	0	0	0
EIF4ENIF1	391.056	-11.2229	3.19161	-3.51637	0.000437491	0.00223973	Down	602.084	893.796	850.453	0	0	0
CLIC4	389.876	-11.2185	3.90682	-2.8715	0.00408525	0.0186048	Down	127.743	0	2211.52	0	0	0
GPAM	389.195	-11.216	3.22046	-3.48274	0.000496306	0.00253238	Down	758.672	1326.26	250.233	0	0	0
LOC101928841	385.291	-11.2015	3.20909	-3.49055	0.000482034	0.00246223	Down	1219.74	758.931	333.08	0	0	0
APC	384.702	-11.1992	3.90682	-2.86657	0.00414943	0.0188521	Down	1144.19	1164.03	0	0	0	0
SAPCD2	383.616	-11.1952	3.19124	-3.5081	0.000451326	0.00230939	Down	678.547	940.079	683.068	0	0	0
SPECC1L	382.591	-11.1913	3.20122	-3.49596	0.000472355	0.00241454	Down	642.376	1189.9	463.269	0	0	0
SPECC1L-ADORA2A	382.591	-11.1913	3.20122	-3.49596	0.000472355	0.00241454	Down	642.376	1189.9	463.269	0	0	0
SPECC1L	382.591	-11.1913	3.20122	-3.49596	0.000472355	0.00241454	Down	642.376	1189.9	463.269	0	0	0
ADORA2A	382.591	-11.1913	3.20122	-3.49596	0.000472355	0.00241454	Down	642.376	1189.9	463.269	0	0	0
PRPF4	381.96	-11.1889	3.19998	-3.49656	0.00047129	0.00240944	Down	420.772	1064.49	806.493	0	0	0
SIKE1	380.545	-11.1836	3.21028	-3.48368	0.000494574	0.0025239	Down	383.686	567.829	1331.76	0	0	0
GNPAT	378.672	-11.1765	3.25289	-3.43586	0.000590682	0.00299831	Down	107.139	862.444	1302.45	0	0	0
AKAP11	377.111	-11.1705	3.19217	-3.49935	0.000466393	0.0023851	Down	818.194	565.839	878.633	0	0	0
BCKDK	374.079	-11.1589	3.19356	-3.49418	0.000475517	0.00243017	Down	567.287	987.356	689.831	0	0	0
TRPC1	371.388	-11.1484	3.20852	-3.47464	0.000511545	0.00260712	Down	348.431	656.91	1222.98	0	0	0
ZNF185	369.467	-11.141	3.19486	-3.48715	0.000488195	0.00249225	Down	1011.41	668.854	536.535	0	0	0
TTC26	369.22	-11.14	3.19292	-3.48897	0.000484882	0.00247624	Down	833.303	531.003	851.017	0	0	0
PDLIM4	367.895	-11.1348	3.21505	-3.46334	0.000533514	0.00271614	Down	1068.18	887.824	251.36	0	0	0
PRR5	367.374	-11.1328	3.20093	-3.47799	0.000505192	0.00257623	Down	992.638	826.115	385.494	0	0	0
PRR5-ARHGAP8	367.374	-11.1328	3.20093	-3.47799	0.000505192	0.00257623	Down	992.638	826.115	385.494	0	0	0
METTL5	366.421	-11.129	3.19548	-3.48274	0.000496302	0.00253238	Down	583.312	578.778	1036.44	0	0	0
TAF4	366.034	-11.1275	3.18961	-3.48868	0.000485419	0.00247862	Down	736.237	712.648	747.317	0	0	0
CTAGE5	365.151	-11.124	3.19094	-3.48612	0.000490076	0.0025015	Down	597.048	786.8	807.057	0	0	0
B4GALT2	363.931	-11.1192	3.18964	-3.48603	0.000490249	0.0025022	Down	754.551	712.151	716.883	0	0	0
SYT14	363.515	-11.1175	3.19433	-3.4804	0.000500669	0.0025539	Down	646.955	548.421	985.714	0	0	0
LHX6	362.693	-11.1143	3.19627	-3.47726	0.00050656	0.00258283	Down	903.356	823.626	449.179	0	0	0
TSFM	361.09	-11.1078	3.90683	-2.84318	0.00446664	0.0200431	Down	0	756.442	1410.1	0	0	0
SP1	360.378	-11.1049	3.90683	-2.84245	0.00447687	0.0200835	Down	0	154.772	2007.5	0	0	0
CAV1	358.821	-11.0988	3.19963	-3.46877	0.000522843	0.00266335	Down	584.228	1095.85	472.85	0	0	0
CCP110	356.709	-11.0903	3.19034	-3.4762	0.00050857	0.00259252	Down	623.146	783.316	733.791	0	0	0
SLC39A14	355.734	-11.0862	3.90683	-2.83766	0.0045446	0.0203343	Down	0	569.322	1565.08	0	0	0
CELSR1	354.479	-11.0812	3.20875	-3.45344	0.000553477	0.00281473	Down	290.74	834.077	1002.06	0	0	0
USP30	353.448	-11.077	3.19256	-3.46964	0.000521151	0.00265492	Down	905.187	579.773	635.726	0	0	0
GUF1	352.629	-11.0737	3.19153	-3.46971	0.000521017	0.00265443	Down	792.554	766.395	556.824	0	0	0
ZNF595	350.757	-11.066	3.19282	-3.4659	0.000528457	0.00269117	Down	717.465	862.941	524.136	0	0	0
MRPS18C	350.615	-11.0654	3.2001	-3.45784	0.000544531	0.00277062	Down	412.531	656.413	1034.75	0	0	0
B3GNT5	348.398	-11.0562	3.44952	-3.20516	0.00134988	0.00665746	Down	897.861	1191.4	1.12717	0	0	0
PLPP5	346.088	-11.0467	3.1911	-3.46171	0.000536746	0.0027322	Down	798.506	575.792	702.23	0	0	0
MAST2	346.028	-11.0464	3.40761	-3.24168	0.00118826	0.00588711	Down	2.74715	1114.76	958.662	0	0	0
HSPB1	345.539	-11.0443	3.90683	-2.82692	0.00469983	0.0208963	Down	0	822.631	1250.6	0	0	0
DNPEP	345.151	-11.0428	3.19038	-3.46127	0.00053764	0.00273655	Down	691.825	765.898	613.183	0	0	0
SH2D3A	343.128	-11.0343	3.1932	-3.45556	0.000549158	0.00279377	Down	766.456	799.739	492.575	0	0	0
SLC20A2	342.879	-11.0332	3.21879	-3.42776	0.000608584	0.00308452	Down	1317.72	347.864	391.693	0	0	0
ZBTB47	341.072	-11.0256	3.19745	-3.44825	0.000564226	0.00286835	Down	974.782	448.889	622.764	0	0	0
AIFM1	340.559	-11.0234	3.19033	-3.45527	0.000549751	0.00279658	Down	731.201	603.163	708.993	0	0	0
GNA12	340.052	-11.0213	3.19793	-3.44638	0.000568153	0.00288769	Down	398.795	767.391	874.124	0	0	0
ZBTB44	336.267	-11.0051	3.21878	-3.41904	0.000628434	0.0031826	Down	585.144	243.853	1188.61	0	0	0
SPOCD1	334.861	-10.9991	3.20659	-3.43016	0.00060323	0.00305834	Down	939.984	773.86	295.32	0	0	0
ALG1	334.136	-10.996	3.19364	-3.44308	0.000575133	0.00292191	Down	860.775	646.957	497.084	0	0	0
ZNF473	333.968	-10.9952	3.19917	-3.4369	0.000588403	0.00298717	Down	534.321	457.847	1011.64	0	0	0
TLE2	333.879	-10.9949	3.20153	-3.43425	0.000594195	0.00301483	Down	796.674	863.937	342.661	0	0	0
ZBTB2	333.504	-10.9932	3.21185	-3.42271	0.000619997	0.00314093	Down	578.276	291.628	1131.12	0	0	0
NDUFB3	332.814	-10.9902	3.20008	-3.43437	0.000593937	0.00301396	Down	472.968	493.678	1030.24	0	0	0
GPN1	332.428	-10.9886	3.21179	-3.42132	0.000623178	0.00315667	Down	347.057	458.344	1189.17	0	0	0
RRAD	331.833	-10.986	3.19193	-3.4418	0.000577853	0.00293488	Down	783.397	524.533	683.068	0	0	0
RAD17	331.684	-10.9853	3.19796	-3.4351	0.000592325	0.00300621	Down	636.882	416.541	936.682	0	0	0
RWDD4	331.582	-10.9849	3.19192	-3.44146	0.000578575	0.00293833	Down	575.071	592.712	821.71	0	0	0
PARD3	330.725	-10.9812	3.19628	-3.43561	0.000591231	0.00300088	Down	605.747	922.661	455.942	0	0	0
COIL	330.117	-10.9785	3.20591	-3.42446	0.000616034	0.00312138	Down	337.9	583.257	1059.54	0	0	0
PSRC1	329.716	-10.9768	3.19702	-3.43343	0.000595986	0.00302327	Down	745.394	401.611	831.291	0	0	0
ACOT7	328.102	-10.9697	3.27091	-3.3537	0.000797387	0.00400631	Down	127.743	1572.6	268.268	0	0	0
PITPNC1	326.29	-10.9617	3.22049	-3.40373	0.000664728	0.00336228	Down	1111.68	633.023	213.036	0	0	0
SEC23B	325.625	-10.9587	3.39682	-3.22617	0.00125459	0.00620485	Down	886.873	1063.5	3.38152	0	0	0
ERF	325.519	-10.9583	3.19091	-3.43421	0.000594278	0.00301504	Down	677.631	722.601	552.879	0	0	0
MOB2	324.517	-10.9538	3.22941	-3.3919	0.000694096	0.00350633	Down	1317.72	247.834	381.549	0	0	0
GLB1L2	323.484	-10.9492	3.19051	-3.43181	0.000599575	0.00304082	Down	703.729	662.882	574.295	0	0	0
DCLK2	323.467	-10.9491	3.20055	-3.42102	0.000623861	0.0031599	Down	470.221	462.326	1008.26	0	0	0
PTPRR	322.916	-10.9467	3.20365	-3.41695	0.000633275	0.0032062	Down	863.98	762.414	311.1	0	0	0
ZNF628	321.816	-10.9417	3.42372	-3.19586	0.00139415	0.00686952	Down	1.83144	796.255	1132.81	0	0	0
MEN1	321.511	-10.9404	3.22267	-3.39482	0.000686743	0.00347075	Down	776.986	182.143	969.934	0	0	0
FEN1	321.234	-10.9391	3.27302	-3.34222	0.000831119	0.00417014	Down	483.041	73.1559	1371.21	0	0	0
CSF1	320.279	-10.9349	3.19347	-3.42413	0.000616771	0.00312489	Down	460.148	760.424	701.103	0	0	0
RB1	320.046	-10.9338	3.19173	-3.42567	0.000613276	0.00310763	Down	705.561	509.106	705.611	0	0	0
SLC43A2	317.622	-10.9228	3.19571	-3.41797	0.000630907	0.00319467	Down	767.371	409.076	729.282	0	0	0
TUBGCP5	316.968	-10.9199	3.19573	-3.41702	0.000633111	0.0032056	Down	745.852	748.48	407.474	0	0	0
UBAC2	316.564	-10.918	3.19328	-3.41907	0.000628367	0.0031825	Down	763.709	671.84	463.832	0	0	0
ETFB	315.621	-10.9137	3.19667	-3.41409	0.000639963	0.0032389	Down	470.679	906.238	516.81	0	0	0
EDC3	312.313	-10.8985	3.19341	-3.41282	0.000642945	0.00325376	Down	472.968	609.633	791.277	0	0	0
HLA-A	311.964	-10.8969	3.20392	-3.40112	0.000671112	0.00339363	Down	1013.24	479.246	379.294	0	0	0
RPS6KA1	310.033	-10.888	3.2155	-3.38608	0.000708978	0.00357792	Down	380.939	1154.07	325.19	0	0	0
RASA3	309.619	-10.886	3.38024	-3.22049	0.00127972	0.00632559	Down	665.727	1186.92	5.07229	0	0	0
SHISA5	309.178	-10.884	3.19309	-3.4086	0.00065297	0.00330354	Down	789.349	493.678	572.041	0	0	0
UBR7	308.071	-10.8787	3.90684	-2.78453	0.00536046	0.0232488	Down	1487.13	361.301	0	0	0	0
DGKD	307.427	-10.8758	3.22717	-3.37006	0.000751514	0.00378338	Down	850.244	156.265	838.054	0	0	0
SEMA4C	306.713	-10.8724	3.19428	-3.40371	0.00066477	0.00336228	Down	624.519	437.443	778.314	0	0	0
NEDD1	305.557	-10.8669	3.90684	-2.7815	0.00541078	0.0234166	Down	0	123.42	1709.92	0	0	0
WDR36	304.231	-10.8607	3.19327	-3.40112	0.000671101	0.00339363	Down	566.829	480.241	778.314	0	0	0
CASP8AP2	300.133	-10.8411	3.20367	-3.38397	0.000714449	0.00360501	Down	329.658	934.604	536.535	0	0	0
FAM156A	299.667	-10.8389	3.19027	-3.39748	0.000680084	0.00343825	Down	603	611.126	583.876	0	0	0
LPCAT2	297.989	-10.8308	3.19383	-3.39116	0.000695984	0.00351536	Down	438.171	748.977	600.784	0	0	0
DNAJC6	296.923	-10.8256	3.19551	-3.38776	0.000704648	0.00355709	Down	594.301	780.33	406.91	0	0	0
DNA2	296.601	-10.8241	3.19509	-3.38772	0.000704766	0.00355743	Down	396.964	700.704	681.941	0	0	0
NID1	296.311	-10.8227	3.22983	-3.35084	0.000805662	0.00404644	Down	1101.61	506.617	169.64	0	0	0
METTL14	296.279	-10.8225	3.20785	-3.37375	0.000741518	0.00373598	Down	363.998	394.146	1019.53	0	0	0
HLA-A	295.045	-10.8165	3.26873	-3.30907	0.000936051	0.00467833	Down	1285.21	405.592	79.4658	0	0	0
NUDT4P2	293.574	-10.8092	3.90684	-2.76673	0.00566219	0.0242693	Down	413.904	0	1347.54	0	0	0
NUDT4P1	293.574	-10.8092	3.90684	-2.76673	0.00566219	0.0242693	Down	413.904	0	1347.54	0	0	0
ORC6	293.484	-10.8088	3.23859	-3.3375	0.000845362	0.00423739	Down	183.601	337.413	1239.89	0	0	0
TSPYL1	292.39	-10.8034	3.25254	-3.32153	0.000895245	0.0044801	Down	203.289	208.022	1343.03	0	0	0
FAM189B	291.565	-10.7993	3.19909	-3.37576	0.00073612	0.00371011	Down	331.948	684.779	732.663	0	0	0
RIN3	290.679	-10.795	3.20768	-3.36535	0.00076447	0.00384668	Down	353.009	394.644	996.422	0	0	0
AIDA	290.532	-10.7942	3.19301	-3.38058	0.000723341	0.00364857	Down	706.018	445.405	591.767	0	0	0
FKBP5	290.061	-10.7919	3.19147	-3.38147	0.000720978	0.00363692	Down	503.645	674.826	561.896	0	0	0
TYRO3	289.989	-10.7915	3.19288	-3.37987	0.000725192	0.00365713	Down	559.961	460.833	719.137	0	0	0
PDCD2	289.182	-10.7875	3.19421	-3.37721	0.000732263	0.00369173	Down	765.998	512.589	456.506	0	0	0
ORC5	288.837	-10.7858	3.19506	-3.37576	0.000736112	0.00371011	Down	451.449	493.678	787.895	0	0	0
PLRG1	288.333	-10.7833	3.19413	-3.37597	0.00073557	0.00370787	Down	550.346	433.461	746.19	0	0	0
PLSCR4	288.274	-10.783	3.19983	-3.36985	0.00075209	0.003786	Down	446.412	404.597	878.633	0	0	0
FAM208A	287.774	-10.7805	3.28769	-3.27904	0.00104163	0.00518797	Down	727.538	962.473	36.6332	0	0	0
LOC101927267	287.063	-10.7769	3.19259	-3.3756	0.000736544	0.00371198	Down	475.715	535.979	710.684	0	0	0
STRBP	286.388	-10.7735	3.19347	-3.3736	0.000741919	0.00373774	Down	434.508	570.318	713.501	0	0	0
BUD13	283.75	-10.7602	3.19087	-3.37217	0.000745778	0.00375611	Down	513.26	573.801	615.437	0	0	0
LPCAT4	283.731	-10.7601	3.19141	-3.37157	0.000747411	0.00376379	Down	601.627	620.581	480.176	0	0	0
UCHL3	283.728	-10.76	3.19235	-3.37057	0.000750115	0.00377687	Down	450.075	659.399	592.894	0	0	0
AFAP1L1	282.072	-10.7516	3.19814	-3.36183	0.000774285	0.00389356	Down	780.192	558.872	353.369	0	0	0
RBBP9	281.968	-10.7511	3.20918	-3.3501	0.000807825	0.00405673	Down	571.408	246.839	873.56	0	0	0
NDUFAF3	281.063	-10.7464	3.22873	-3.32838	0.000873533	0.00437486	Down	465.185	1051.55	169.64	0	0	0
GTF2H2	280.684	-10.7445	3.19764	-3.36012	0.000779074	0.00391737	Down	361.251	547.923	774.932	0	0	0
ASCC1	279.84	-10.7401	3.19084	-3.36593	0.000762857	0.00383884	Down	538.9	527.519	612.619	0	0	0
PARP16	279.297	-10.7373	3.19741	-3.35813	0.000784709	0.00394514	Down	749.973	571.313	354.496	0	0	0
CBX2	278.413	-10.7328	3.20364	-3.35018	0.000807602	0.00405589	Down	497.693	863.937	308.846	0	0	0
ZNF652	275.029	-10.7151	3.33971	-3.20839	0.00133482	0.00658686	Down	14.6515	387.179	1248.35	0	0	0
IFNGR2	274.601	-10.7129	3.19135	-3.35684	0.000788384	0.00396249	Down	527.911	626.553	493.139	0	0	0
FJX1	273.396	-10.7065	3.19083	-3.35541	0.000792475	0.0039822	Down	533.863	517.566	588.949	0	0	0
C9orf69	272.414	-10.7013	3.19794	-3.34632	0.000818914	0.00411066	Down	335.611	575.792	723.082	0	0	0
ADAT3	272.307	-10.7008	3.19677	-3.34736	0.000815841	0.00409611	Down	471.595	394.644	767.606	0	0	0
SCAMP4	272.307	-10.7008	3.19677	-3.34736	0.000815841	0.00409611	Down	471.595	394.644	767.606	0	0	0
BAZ2B	271.613	-10.6971	3.19117	-3.35209	0.000802047	0.00402886	Down	535.695	603.661	490.321	0	0	0
TANC1	271.151	-10.6945	3.90685	-2.73738	0.006193	0.0260604	Down	261.895	0	1365.01	0	0	0
C17orf53	270.664	-10.692	3.19459	-3.34692	0.000817154	0.00410241	Down	566.371	384.691	672.923	0	0	0
NAA40	267.152	-10.6731	3.90685	-2.7319	0.00629703	0.0264015	Down	861.233	0	741.681	0	0	0
RAD54B	266.491	-10.6696	3.22514	-3.30826	0.00093877	0.00469159	Down	145.141	631.53	822.274	0	0	0
FSBP	266.491	-10.6696	3.22514	-3.30826	0.00093877	0.00469159	Down	145.141	631.53	822.274	0	0	0
REPS1	264.489	-10.6587	3.19231	-3.33888	0.00084118	0.00421792	Down	430.387	612.121	544.425	0	0	0
FGD6	262.907	-10.6501	3.22037	-3.3071	0.000942679	0.00471046	Down	161.166	634.018	782.259	0	0	0
TMA16	262.599	-10.6484	3.1938	-3.33408	0.000855807	0.00428883	Down	398.795	523.04	653.761	0	0	0
PCGF5	261.422	-10.6419	3.21428	-3.31082	0.000930242	0.00465062	Down	430.845	226.933	910.757	0	0	0
FAM53C	261.37	-10.6416	3.20143	-3.32402	0.000887306	0.00444195	Down	534.779	290.633	742.808	0	0	0
CCDC120	260.798	-10.6385	3.19091	-3.33399	0.000856086	0.00428992	Down	535.237	536.974	492.575	0	0	0
DBR1	260.211	-10.6352	3.20909	-3.31409	0.000919435	0.00459756	Down	459.232	249.327	852.708	0	0	0
CD47	259.993	-10.634	3.19703	-3.32621	0.000880358	0.00440779	Down	390.554	429.978	739.426	0	0	0
CCDC112	259.109	-10.6291	3.19138	-3.33057	0.000866695	0.00434154	Down	542.105	456.851	555.697	0	0	0
IL15RA	258.384	-10.6251	3.20393	-3.31626	0.000912305	0.00456321	Down	670.763	627.051	252.487	0	0	0
UBE2T	258.352	-10.6249	3.19865	-3.32167	0.000894796	0.00447849	Down	347.515	749.475	453.124	0	0	0
TAP2	257.698	-10.6212	3.20154	-3.31754	0.000908148	0.00454338	Down	749.057	504.627	292.502	0	0	0
EFNA3	257.274	-10.6188	3.24263	-3.27476	0.00105751	0.00526339	Down	893.741	552.402	97.5006	0	0	0
TOMM40L	257.091	-10.6178	3.20137	-3.31665	0.000911031	0.00455716	Down	748.141	499.65	294.756	0	0	0
MIR5187	257.091	-10.6178	3.20137	-3.31665	0.000911031	0.00455716	Down	748.141	499.65	294.756	0	0	0
CHN1	256.831	-10.6163	3.21157	-3.30565	0.000947548	0.00473311	Down	314.549	310.042	916.393	0	0	0
TAPBP	256.323	-10.6135	3.19532	-3.32158	0.000895107	0.00447973	Down	489.451	372.747	675.741	0	0	0
TBC1D17	256.072	-10.6121	3.1972	-3.31918	0.000902819	0.00451736	Down	594.301	320.493	621.637	0	0	0
MIR4750	256.072	-10.6121	3.1972	-3.31918	0.000902819	0.00451736	Down	594.301	320.493	621.637	0	0	0
WBSCR22	494.929	-10.612	2.966	-3.57788	0.00034639	0.00178396	Down	857.57	1249.62	861.161	1.22238	0	0
TBCD	255.77	-10.6103	3.90685	-2.71582	0.0066112	0.0274465	Down	795.759	0	738.863	0	0	0
NPRL3	255.679	-10.6099	3.20581	-3.30958	0.000934377	0.00467063	Down	235.797	618.591	679.686	0	0	0
HLA-A	253.941	-10.6	3.21947	-3.29248	0.000993072	0.00495314	Down	953.262	220.961	349.424	0	0	0
FAM134C	250.942	-10.5829	3.20535	-3.30163	0.000961244	0.00480016	Down	597.964	235.891	671.796	0	0	0
RPLP1	14105.6	-10.5774	3.01207	-3.51168	0.000445282	0.00227912	Down	30974.6	25625	27979.3	55.0071	0	0
FRMD8	249.292	-10.5733	3.90685	-2.70635	0.00680279	0.0280746	Down	1010.04	485.716	0	0	0	0
TOB1	247.448	-10.5626	3.2117	-3.2888	0.00100616	0.00501631	Down	206.494	493.678	784.513	0	0	0
XIAP	245.698	-10.5524	3.2392	-3.25772	0.00112313	0.005575	Down	312.26	141.833	1020.09	0	0	0
CUL7	243.43	-10.539	3.1917	-3.30201	0.000959936	0.00479397	Down	459.232	549.914	451.433	0	0	0
SOHLH2	243.301	-10.5383	3.19935	-3.29388	0.000988159	0.00493003	Down	383.686	351.348	724.773	0	0	0
CCDC169-SOHLH2	243.301	-10.5383	3.19935	-3.29388	0.000988159	0.00493003	Down	383.686	351.348	724.773	0	0	0
SOHLH2	243.301	-10.5383	3.19935	-3.29388	0.000988159	0.00493003	Down	383.686	351.348	724.773	0	0	0
CCDC169	243.301	-10.5383	3.19935	-3.29388	0.000988159	0.00493003	Down	383.686	351.348	724.773	0	0	0
SLC30A6	243.299	-10.5383	3.20698	-3.28605	0.00101604	0.00506306	Down	758.214	238.877	462.705	0	0	0
TFCP2	242.279	-10.5322	3.22567	-3.26512	0.00109418	0.00543822	Down	141.478	832.584	479.613	0	0	0
ARMC10	242.149	-10.5314	3.19261	-3.29869	0.000971363	0.00484898	Down	562.251	492.185	398.456	0	0	0
HMGN5	241.75	-10.529	3.21717	-3.27277	0.001065	0.0052988	Down	297.608	248.332	904.558	0	0	0
CPZ	241	-10.5246	3.20365	-3.28518	0.00101917	0.00507791	Down	248.617	686.77	510.61	0	0	0
STUB1	239.601	-10.5162	3.19275	-3.29377	0.000988543	0.0049316	Down	469.763	568.825	399.02	0	0	0
B4GALNT1	239.436	-10.5152	3.19288	-3.29332	0.000990126	0.00493915	Down	420.772	431.968	583.876	0	0	0
SLC12A8	239.121	-10.5133	3.19629	-3.28921	0.0010047	0.00500937	Down	398.337	374.738	661.651	0	0	0
SLC35A5	238.997	-10.5125	3.19307	-3.29229	0.000993752	0.00495618	Down	428.556	417.039	588.385	0	0	0
ATIC	238.265	-10.5081	3.19764	-3.28621	0.00101547	0.00506055	Down	572.781	560.364	296.447	0	0	0
FCHSD1	237.716	-10.5048	3.19473	-3.28816	0.00100844	0.00502692	Down	611.242	360.803	454.251	0	0	0
NFIX	236.058	-10.4947	3.19133	-3.2885	0.00100722	0.00502123	Down	495.861	458.344	462.142	0	0	0
USP28	234.553	-10.4854	3.90686	-2.68384	0.00727822	0.0296258	Down	676.258	731.062	0	0	0	0
MID1	234.235	-10.4835	3.27247	-3.20354	0.00135751	0.00669323	Down	173.071	99.5319	1132.81	0	0	0
SLC12A7	234.061	-10.4824	3.21432	-3.26116	0.00110957	0.00551001	Down	517.381	175.176	711.811	0	0	0
TMEM230	233.537	-10.4792	3.19158	-3.28338	0.0010257	0.00510972	Down	447.328	444.41	509.483	0	0	0
URM1	233.508	-10.479	3.19545	-3.27935	0.00104046	0.00518254	Down	459.232	603.661	338.152	0	0	0
SMARCA1	232.525	-10.4729	3.21197	-3.26058	0.00111183	0.00552088	Down	332.406	243.853	818.892	0	0	0
OSGEPL1	230.783	-10.4621	3.20632	-3.26295	0.0011026	0.00547853	Down	269.221	356.324	759.152	0	0	0
ZNF584	230.39	-10.4596	3.29467	-3.17471	0.00149987	0.00737756	Down	745.852	611.126	25.3614	0	0	0
FAM20B	229.932	-10.4567	3.90686	-2.67649	0.00743977	0.0301581	Down	829.182	550.411	0	0	0	0
NEIL2	229.413	-10.4535	3.23576	-3.23061	0.00123527	0.00611188	Down	441.834	108.987	825.655	0	0	0
MIR210HG	229.121	-10.4516	3.90686	-2.67519	0.00746876	0.0302565	Down	1268.73	106.001	0	0	0	0
ZMAT2	229.086	-10.4514	3.19188	-3.27438	0.00105894	0.00526976	Down	499.982	409.574	464.959	0	0	0
ACAP3	228.324	-10.4466	3.19541	-3.26926	0.0010783	0.00536267	Down	575.071	325.967	468.905	0	0	0
TAPT1	228.278	-10.4463	3.19587	-3.26869	0.00108045	0.00537301	Down	363.54	386.184	619.946	0	0	0
CD70	228.031	-10.4448	3.19666	-3.2674	0.00108541	0.00539575	Down	590.18	470.288	307.719	0	0	0
CCDC80	227.678	-10.4425	3.35035	-3.11684	0.001828	0.00893922	Down	122.248	21.3994	1222.42	0	0	0
COQ3	227.229	-10.4397	3.20838	-3.25388	0.00113839	0.00564721	Down	196.421	563.35	603.602	0	0	0
XPNPEP3	226.592	-10.4356	3.19676	-3.26444	0.0010968	0.00545085	Down	379.107	350.352	630.091	0	0	0
SSTR1	225.993	-10.4318	3.19255	-3.26755	0.00108482	0.00539318	Down	498.608	479.744	377.603	0	0	0
IRAK4	223.941	-10.4187	3.19361	-3.26235	0.00110494	0.00548898	Down	446.412	357.319	539.917	0	0	0
FUT6	222.003	-10.4061	3.19248	-3.25958	0.00111579	0.00553937	Down	378.649	456.851	496.52	0	0	0
NDUFAF1	221.958	-10.4058	3.19532	-3.25658	0.00112763	0.00559658	Down	413.904	337.911	579.931	0	0	0
CABLES1	221.589	-10.4034	3.19247	-3.25874	0.00111908	0.0055553	Down	459.232	377.723	492.575	0	0	0
LARS	220.852	-10.3985	3.90687	-2.6616	0.00777696	0.0312229	Down	206.952	0	1118.16	0	0	0
EIF4H	220.307	-10.3951	3.19948	-3.24898	0.00115819	0.00574299	Down	573.697	261.769	486.376	0	0	0
SLAIN2	220.259	-10.3947	3.31186	-3.13863	0.0016974	0.00831441	Down	37.5444	164.725	1119.28	0	0	0
STEAP3	219.557	-10.3901	3.1922	-3.25485	0.00113451	0.00562915	Down	391.927	489.199	436.217	0	0	0
ACAA1	219.272	-10.3883	3.1936	-3.25283	0.00114261	0.00566731	Down	401.084	541.453	373.095	0	0	0
TMEM55A	219.105	-10.3872	3.19908	-3.24692	0.00116662	0.00578277	Down	265.1	479.744	569.787	0	0	0
CCDC53	218.784	-10.385	3.19705	-3.24832	0.00116089	0.00575558	Down	325.08	381.207	606.42	0	0	0
NXT2	217.949	-10.3795	3.21177	-3.23171	0.00123053	0.00609054	Down	239.002	301.084	767.606	0	0	0
DSG2	983.216	-10.3607	2.95906	-3.50134	0.000462925	0.00236771	Down	609.41	1664.67	3621.05	0	4.16835	0
IFFO1	214.253	-10.3549	3.19553	-3.24042	0.00119353	0.00591201	Down	484.415	500.148	300.956	0	0	0
VANGL1	213.14	-10.3473	3.40091	-3.0425	0.00234619	0.0113194	Down	4.57859	161.739	1112.52	0	0	0
IQCK	210.638	-10.3303	3.19449	-3.23379	0.0012216	0.00604763	Down	472.51	314.521	476.795	0	0	0
CENPK	209.715	-10.3239	3.22296	-3.20325	0.00135885	0.00669888	Down	175.36	278.689	804.239	0	0	0
ERC1	209.68	-10.3236	3.90687	-2.64243	0.00823129	0.0326718	Down	0	381.705	876.378	0	0	0
NUFIP1	209.548	-10.3228	3.37621	-3.05751	0.00223187	0.010793	Down	351.636	4.47893	901.176	0	0	0
ZSCAN12	209.477	-10.3223	3.19456	-3.23122	0.00123263	0.00609968	Down	457.859	486.213	312.791	0	0	0
GREM1	208.962	-10.3188	3.20655	-3.21802	0.00129077	0.00637841	Down	215.652	387.179	650.943	0	0	0
OCIAD2	207.61	-10.3094	3.19591	-3.22581	0.00125615	0.0062117	Down	490.367	288.642	466.65	0	0	0
PPP3CB	207.456	-10.3083	3.90687	-2.63849	0.00832754	0.0329721	Down	0	269.731	975.006	0	0	0
C1S	206.4	-10.3009	3.90687	-2.63661	0.00837381	0.0331348	Down	965.624	0	272.776	0	0	0
DNAJC17	205.661	-10.2958	3.20526	-3.21216	0.00131739	0.00650313	Down	546.683	487.209	200.073	0	0	0
TSSC1	204.221	-10.2857	3.20924	-3.20502	0.00135051	0.0066601	Down	537.526	513.087	174.712	0	0	0
FAM92A1	203.479	-10.2804	3.35342	-3.06565	0.002172	0.0105229	Down	434.966	6.46957	779.441	0	0	0
SLCO2A1	202.938	-10.2765	3.90688	-2.63037	0.00852926	0.0336217	Down	642.834	574.797	0	0	0	0
MTURN	202.653	-10.2745	3.19308	-3.21775	0.00129198	0.00638397	Down	423.519	340.399	451.997	0	0	0
DCP2	202.56	-10.2739	3.19448	-3.21614	0.00129929	0.00641784	Down	313.175	413.555	488.63	0	0	0
HABP4	202.21	-10.2714	3.20227	-3.20754	0.00133875	0.00660578	Down	626.809	291.131	295.32	0	0	0
IKZF4	201.083	-10.2633	3.23445	-3.17312	0.00150808	0.00741641	Down	93.4032	450.879	662.215	0	0	0
RTN4IP1	200.807	-10.2613	3.41857	-3.00164	0.00268531	0.0128343	Down	1.37358	542.946	660.524	0	0	0
SPPL3	200.696	-10.2605	3.21705	-3.18943	0.00142554	0.00702076	Down	367.661	156.265	680.25	0	0	0
SCAMP1	199.401	-10.2512	3.22688	-3.17681	0.00148905	0.00732638	Down	169.408	232.905	794.094	0	0	0
MOSPD2	197.484	-10.2373	3.19381	-3.20535	0.00134899	0.00665399	Down	387.349	326.962	470.595	0	0	0
DAXX	197.175	-10.235	3.19237	-3.20609	0.00134552	0.00663785	Down	424.435	382.7	375.913	0	0	0
BTN3A2	196.154	-10.2275	3.19416	-3.20195	0.001365	0.00672827	Down	380.481	475.762	320.681	0	0	0
TIMM50	195.076	-10.2195	3.90688	-2.61577	0.00890271	0.0347538	Down	0	375.235	795.222	0	0	0
ERCC6L2	193.952	-10.2112	3.21072	-3.18036	0.00147094	0.00723979	Down	218.399	275.206	670.105	0	0	0
DHRS4	193.108	-10.205	3.21122	-3.17791	0.00148341	0.00729968	Down	551.262	447.893	159.495	0	0	0
DHRS4L2	193.108	-10.205	3.21122	-3.17791	0.00148341	0.00729968	Down	551.262	447.893	159.495	0	0	0
ACVR2A	192.923	-10.2035	3.22377	-3.1651	0.00155031	0.00761506	Down	200.084	200.557	756.898	0	0	0
SLC35G2	192.474	-10.2002	3.2182	-3.16954	0.00152683	0.00750442	Down	295.777	164.725	694.339	0	0	0
CDKN2C	191.471	-10.1927	3.20707	-3.17819	0.00148199	0.00729321	Down	288.909	630.534	229.38	0	0	0
NUDT4P2	191.242	-10.1909	3.90688	-2.60844	0.00909564	0.0353426	Down	361.251	0	786.204	0	0	0
NUDT4P1	191.242	-10.1909	3.90688	-2.60844	0.00909564	0.0353426	Down	361.251	0	786.204	0	0	0
GOPC	190.869	-10.1881	3.21262	-3.17128	0.00151769	0.00746057	Down	194.59	286.154	664.469	0	0	0
ACSS2	190.672	-10.1866	3.20202	-3.18131	0.00146609	0.00721646	Down	483.499	450.879	209.654	0	0	0
F12	190.443	-10.1849	3.19417	-3.18859	0.00142967	0.00704014	Down	465.642	326.465	350.551	0	0	0
BAK1	188.123	-10.1672	3.19276	-3.18446	0.00145025	0.00713948	Down	341.105	397.63	390.002	0	0	0
HMG20A	187.725	-10.1641	3.36408	-3.02137	0.00251633	0.0120857	Down	4.57859	436.447	685.322	0	0	0
GNS	368.011	-10.1516	3.01197	-3.37043	0.000750508	0.00377858	Down	437.255	862.941	904.558	0	0	3.3136
GCSH	185.949	-10.1504	3.24019	-3.13266	0.0017323	0.00848062	Down	260.522	100.527	754.643	0	0	0
CNIH4	183.338	-10.13	3.20496	-3.16073	0.00157372	0.00772577	Down	293.03	225.937	581.058	0	0	0
RAD17	183.306	-10.1298	3.1941	-3.17141	0.00151702	0.00745776	Down	366.745	303.075	430.017	0	0	0
TAX1BP3	183.121	-10.1283	3.90689	-2.59241	0.00953049	0.0366467	Down	772.408	0	326.317	0	0	0
P2RX5-TAX1BP3	183.121	-10.1283	3.90689	-2.59241	0.00953049	0.0366467	Down	772.408	0	326.317	0	0	0
P2RX5	183.121	-10.1283	3.90689	-2.59241	0.00953049	0.0366467	Down	772.408	0	326.317	0	0	0
ORC2	182.821	-10.126	3.20872	-3.15576	0.00160078	0.00785478	Down	203.289	286.652	606.983	0	0	0
RNF168	182.393	-10.1226	3.19568	-3.16758	0.00153713	0.0075524	Down	423.519	266.745	404.092	0	0	0
LOX	181.905	-10.1187	3.36826	-3.00415	0.00266328	0.0127393	Down	848.412	237.384	5.63587	0	0	0
MTERF3	181.747	-10.1175	3.2033	-3.15845	0.00158609	0.00778428	Down	258.69	264.257	567.532	0	0	0
LTBP1	180.633	-10.1086	3.22079	-3.13855	0.00169788	0.00831618	Down	510.513	113.964	459.324	0	0	0
PNPO	180.279	-10.1058	3.19367	-3.16432	0.00155448	0.00763447	Down	342.936	319.995	418.745	0	0	0
FNDC4	179.913	-10.1029	3.20451	-3.15269	0.00161772	0.00793511	Down	538.442	340.399	200.637	0	0	0
LAMTOR3	550.91	-10.0931	2.93436	-3.43963	0.000582514	0.0029577	Down	766.456	1030.65	1505.91	2.44476	0	0
LSM3	178.223	-10.0892	3.24264	-3.11142	0.00186188	0.00909793	Down	254.57	724.592	90.174	0	0	0
WEE1	177.792	-10.0856	3.90689	-2.5815	0.00983718	0.0375841	Down	95.6925	0	971.061	0	0	0
ORC3	176.472	-10.075	3.20861	-3.13998	0.00168959	0.00827902	Down	409.326	159.749	489.757	0	0	0
PRELID3A	176.47	-10.075	3.19774	-3.15066	0.00162904	0.00799008	Down	379.565	441.424	237.834	0	0	0
TDP2	175.923	-10.0705	3.25492	-3.09392	0.00197532	0.00962624	Down	78.7517	203.543	773.242	0	0	0
LDLRAP1	175.622	-10.0679	3.90689	-2.57697	0.00996717	0.0379882	Down	0	252.313	801.421	0	0	0
PLEKHA4	174.435	-10.0582	3.1938	-3.1493	0.00163663	0.00802621	Down	332.406	403.104	311.1	0	0	0
CRLF3	172.538	-10.0425	3.20103	-3.13726	0.00170535	0.008351	Down	407.037	426.992	201.201	0	0	0
PPIP5K1	172.409	-10.0414	3.19755	-3.14033	0.00168758	0.00826972	Down	239.46	439.931	355.06	0	0	0
RALGAPA1	171.904	-10.0371	3.312	-3.03054	0.00244115	0.011747	Down	717.923	15.9251	297.574	0	0	0
OSBPL6	170.826	-10.028	3.9069	-2.56675	0.0102658	0.0389118	Down	517.838	507.115	0	0	0	0
INTS6	170.672	-10.0267	3.24056	-3.09414	0.00197386	0.0096198	Down	70.0524	384.193	569.787	0	0	0
AGAP6	170.433	-10.0247	3.28755	-3.0493	0.00229378	0.0110787	Down	168.034	41.3057	813.256	0	0	0
ZBTB18	169.909	-10.0203	3.21174	-3.11989	0.00180916	0.00884829	Down	262.353	177.167	579.931	0	0	0
TBC1D4	169.697	-10.0185	3.32494	-3.01314	0.00258563	0.0123899	Down	352.551	654.92	10.7082	0	0	0
NFYC	169.051	-10.013	3.23366	-3.09649	0.00195826	0.00954908	Down	472.968	78.6302	462.705	0	0	0
TMEM69	167.953	-10.0036	3.19487	-3.13115	0.00174124	0.00852263	Down	383.228	267.741	356.751	0	0	0
COL27A1	167.849	-10.0027	3.20004	-3.12581	0.00177316	0.00867404	Down	321.417	465.312	220.363	0	0	0
MAD2L1BP	167.064	-9.99594	3.19749	-3.12619	0.00177089	0.00866413	Down	236.713	337.911	427.763	0	0	0
EAF1	166.808	-9.99367	3.9069	-2.55795	0.010529	0.0396791	Down	537.526	463.321	0	0	0	0
BCR	166.397	-9.99016	3.1959	-3.12593	0.00177243	0.00867108	Down	264.185	316.014	418.182	0	0	0
GLMN	165.044	-9.97838	3.22389	-3.09513	0.00196723	0.00959016	Down	212.904	143.326	634.036	0	0	0
SPIDR	165.007	-9.97809	3.24446	-3.07543	0.00210202	0.0102028	Down	519.67	410.071	60.3038	0	0	0
NBPF11	164.719	-9.97554	3.22165	-3.09641	0.00195882	0.0095511	Down	184.975	172.688	630.654	0	0	0
KLF7	163.728	-9.96685	3.33171	-2.99151	0.00277601	0.0132293	Down	332.863	640.488	9.0174	0	0	0
PRDM10	163.413	-9.96402	3.37777	-2.94988	0.00317897	0.0149516	Down	51.2802	13.9345	915.266	0	0	0
SNX10	163.04	-9.9607	3.9069	-2.54951	0.0107873	0.0404617	Down	654.738	0	323.499	0	0	0
ADGRG1	162.761	-9.95831	3.22145	-3.09125	0.00199316	0.0097105	Down	621.772	172.19	182.602	0	0	0
ZNF621	162.72	-9.95793	3.2037	-3.10826	0.00188195	0.00919413	Down	266.474	210.51	499.338	0	0	0
LOC93622	161.692	-9.9488	3.20451	-3.10462	0.0019052	0.00930192	Down	396.048	405.592	168.513	0	0	0
HDAC11	161.307	-9.94536	3.20352	-3.10451	0.00190596	0.00930496	Down	420.314	372.249	175.276	0	0	0
RAB40C	161.271	-9.94497	3.9069	-2.54549	0.0109126	0.0408495	Down	581.939	385.686	0	0	0	0
TMEM161A	161.209	-9.94449	3.21662	-3.09159	0.00199085	0.0096999	Down	578.734	232.407	156.114	0	0	0
SLC38A3	160.895	-9.94165	3.19952	-3.10723	0.0018885	0.00922547	Down	205.121	353.338	406.91	0	0	0
FGF11	160.767	-9.94053	3.26734	-3.04239	0.0023471	0.011323	Down	723.875	54.7425	185.984	0	0	0
ACTR8	160.315	-9.93646	3.20973	-3.09573	0.0019633	0.00957229	Down	302.645	503.134	156.114	0	0	0
ABCA1	159.748	-9.93129	3.90691	-2.54198	0.0110226	0.0411804	Down	612.615	345.873	0	0	0	0
MYD88	159.187	-9.92627	3.19682	-3.10504	0.00190251	0.00928942	Down	415.736	259.281	280.103	0	0	0
TAPBP	158.653	-9.92142	3.19521	-3.10509	0.0019022	0.00928852	Down	386.891	282.671	282.357	0	0	0
VEGFC	157.799	-9.91363	3.194	-3.10383	0.00191036	0.00932385	Down	350.262	291.628	304.901	0	0	0
ARRDC3	157.475	-9.91061	3.90691	-2.53669	0.0111907	0.0416943	Down	431.761	513.087	0	0	0	0
CEBPG	156.837	-9.90482	3.20657	-3.08891	0.00200891	0.00977979	Down	334.695	447.396	158.932	0	0	0
AASDHPPT	156.437	-9.90112	3.20403	-3.09021	0.00200014	0.00974184	Down	277.92	190.106	470.595	0	0	0
RMI1	156.324	-9.90002	3.90691	-2.53398	0.0112776	0.0419575	Down	471.137	466.805	0	0	0	0
NAPB	156.254	-9.89938	3.90691	-2.53381	0.0112829	0.0419729	Down	435.882	501.641	0	0	0	0
CDK6	155.214	-9.88973	3.90691	-2.53134	0.0113626	0.0421938	Down	55.4009	875.881	0	0	0	0
IFNAR2	154.899	-9.88687	3.19984	-3.0898	0.00200291	0.00975397	Down	373.613	195.082	360.696	0	0	0
ZNF557	154.166	-9.88004	3.19878	-3.08869	0.00201039	0.00978635	Down	318.212	397.132	209.654	0	0	0
ZNF511	153.461	-9.87342	3.20607	-3.0796	0.00207279	0.0100706	Down	208.784	492.185	219.799	0	0	0
ABLIM1	153.391	-9.87277	3.27686	-3.01287	0.00258789	0.0123998	Down	355.756	536.974	27.6158	0	0	0
TMEM51	152.348	-9.86292	3.19837	-3.08374	0.00204419	0.0099399	Down	380.023	324.972	209.091	0	0	0
CDK5	151.281	-9.85276	3.26852	-3.01444	0.00257454	0.0123434	Down	31.5923	457.349	418.745	0	0	0
SDHC	150.255	-9.84295	3.20457	-3.07154	0.00212959	0.0103288	Down	324.622	163.232	413.673	0	0	0
CDC25C	150.109	-9.84154	3.20376	-3.07188	0.00212718	0.0103178	Down	167.576	324.474	408.601	0	0	0
TAOK3	149.848	-9.83904	3.19395	-3.08052	0.00206636	0.0100408	Down	290.283	301.084	307.719	0	0	0
RAB3IL1	149.805	-9.83863	3.19849	-3.07602	0.00209783	0.0101838	Down	381.396	208.022	309.409	0	0	0
PSTK	149.543	-9.83611	3.19537	-3.07824	0.0020823	0.0101147	Down	332.863	321.488	242.906	0	0	0
ZNF529	148.48	-9.82579	3.21716	-3.05418	0.00225676	0.0109096	Down	116.754	291.131	482.994	0	0	0
TRAF3	148.257	-9.82363	3.21717	-3.0535	0.00226191	0.0109322	Down	129.574	244.848	515.119	0	0	0
DKK3	148.051	-9.82164	3.19579	-3.07331	0.00211701	0.0102713	Down	321.417	332.436	234.452	0	0	0
ARL17B	147.921	-9.82038	3.19591	-3.0728	0.00212064	0.0102875	Down	327.369	327.958	232.198	0	0	0
TOB2	146.938	-9.81076	3.20369	-3.06233	0.00219618	0.0106342	Down	227.098	449.386	205.146	0	0	0
SSBP4	145.587	-9.79742	3.2017	-3.06007	0.00221287	0.0107077	Down	324.622	174.678	374.222	0	0	0
VAV1	145.167	-9.79327	3.19886	-3.06149	0.00220242	0.0106622	Down	372.697	297.103	201.201	0	0	0
TRIM54	143.461	-9.77622	3.31357	-2.95035	0.0031741	0.0149307	Down	622.23	224.444	14.0897	0	0	0
ZNF512	143.065	-9.77219	3.22732	-3.02796	0.00246212	0.0118407	Down	140.563	150.293	567.532	0	0	0
TESK1	141.171	-9.753	3.20753	-3.04066	0.00236058	0.0113826	Down	455.57	214.491	176.966	0	0	0
TAF5	140.79	-9.74909	3.23551	-3.01315	0.00258548	0.0123899	Down	175.36	571.313	98.0642	0	0	0
IL13RA1	138.791	-9.72845	3.19614	-3.04381	0.00233602	0.0112727	Down	224.351	287.149	321.245	0	0	0
MT1X	138.476	-9.72517	3.20701	-3.03247	0.00242558	0.0116769	Down	217.941	172.19	440.725	0	0	0
YIF1A	136.698	-9.70653	3.19665	-3.03647	0.00239365	0.0115326	Down	226.64	335.422	258.123	0	0	0
LEPROT	136.598	-9.70547	3.23856	-2.99684	0.0027279	0.013022	Down	59.0638	415.048	345.479	0	0	0
LEPR	136.598	-9.70547	3.23856	-2.99684	0.0027279	0.013022	Down	59.0638	415.048	345.479	0	0	0
LEPROT	136.598	-9.70547	3.23856	-2.99684	0.0027279	0.013022	Down	59.0638	415.048	345.479	0	0	0
LEPR	136.598	-9.70547	3.23856	-2.99684	0.0027279	0.013022	Down	59.0638	415.048	345.479	0	0	0
WHAMMP2	136.593	-9.70544	3.19926	-3.03365	0.00241616	0.0116363	Down	372.239	213.994	233.325	0	0	0
WHAMMP1	136.593	-9.70544	3.19926	-3.03365	0.00241616	0.0116363	Down	372.239	213.994	233.325	0	0	0
N4BP3	136.583	-9.70533	3.19954	-3.03335	0.00241852	0.0116461	Down	242.665	372.249	204.582	0	0	0
AGPAT3	136.523	-9.70464	3.90693	-2.48396	0.0129932	0.0470546	Down	406.579	412.56	0	0	0	0
LSS	136.508	-9.70455	3.24227	-2.99313	0.00276133	0.013162	Down	586.517	129.391	103.136	0	0	0
C18orf21	136.478	-9.70419	3.22562	-3.00848	0.00262562	0.012567	Down	79.6674	354.831	384.367	0	0	0
INAFM2	136.377	-9.70316	3.23969	-2.99508	0.00274369	0.0130859	Down	171.239	561.36	85.6653	0	0	0
TMEM50B	136.359	-9.70294	3.2228	-3.01072	0.0026063	0.0124804	Down	128.658	172.688	516.81	0	0	0
MMP3	136.319	-9.70255	3.25359	-2.9821	0.00286274	0.0136067	Down	454.654	320.99	42.269	0	0	0
PCNXL2	136.066	-9.69986	3.20125	-3.03002	0.00244534	0.0117655	Down	388.722	230.416	197.256	0	0	0
LRIG1	136.068	-9.69984	3.45977	-2.80361	0.00505338	0.0221733	Down	0.457859	451.875	364.077	0	0	0
EPB41L4A-AS1	135.978	-9.69892	3.20123	-3.02975	0.00244759	0.0117748	Down	188.638	383.198	244.033	0	0	0
ARRDC2	135.776	-9.69672	3.90693	-2.48193	0.0130673	0.0472672	Down	337.9	476.758	0	0	0	0
NSF	135.675	-9.69569	3.20824	-3.02212	0.00251009	0.0120582	Down	144.683	252.313	417.055	0	0	0
NSFP1	135.675	-9.69569	3.20824	-3.02212	0.00251009	0.0120582	Down	144.683	252.313	417.055	0	0	0
TRPM2	134.654	-9.68481	3.20848	-3.01851	0.00254023	0.0121922	Down	315.007	363.291	129.625	0	0	0
PCOLCE2	133.832	-9.67598	3.20027	-3.02349	0.00249877	0.0120071	Down	316.38	313.028	173.585	0	0	0
SH3BGRL	133.799	-9.67559	3.22257	-3.00245	0.00267819	0.0128022	Down	177.649	122.424	502.72	0	0	0
PUS3	133.723	-9.67478	3.20192	-3.02156	0.00251478	0.0120791	Down	266.932	170.2	365.205	0	0	0
TUBD1	133.384	-9.67111	3.21838	-3.00496	0.00265614	0.012707	Down	121.79	204.538	473.977	0	0	0
ZNF449	133.047	-9.66749	3.21696	-3.00517	0.00265434	0.0126993	Down	380.023	318.502	99.7549	0	0	0
DCAF11	132.906	-9.66597	3.20471	-3.01617	0.00255989	0.0122782	Down	396.048	237.384	164.004	0	0	0
EFEMP1	132.834	-9.6651	3.90693	-2.47383	0.0133672	0.0481397	Down	0	560.862	236.143	0	0	0
CYB5R2	132.214	-9.65843	3.20711	-3.01157	0.00259901	0.0124489	Down	386.433	140.838	266.013	0	0	0
GPATCH8	407.2	-9.65655	2.92901	-3.29687	0.000977698	0.00487853	Down	792.554	844.528	803.675	2.44476	0	0
FOXP1	131.929	-9.65527	3.3023	-2.92381	0.00345781	0.0161084	Down	136.9	22.8923	631.781	0	0	0
LINC00662	131.901	-9.65501	3.195	-3.02191	0.00251184	0.0120658	Down	276.089	262.267	253.051	0	0	0
FRYL	130.198	-9.63624	3.22554	-2.98748	0.00281287	0.0133914	Down	127.285	147.805	506.101	0	0	0
ATP11B	130.154	-9.63574	3.25596	-2.95941	0.00308224	0.0145354	Down	108.97	79.6255	592.33	0	0	0
DSCC1	129.865	-9.63255	3.21221	-2.99873	0.00271107	0.0129496	Down	312.718	111.973	354.496	0	0	0
TRMT10B	129.707	-9.63081	3.1958	-3.01358	0.00258181	0.0123749	Down	260.98	290.135	227.126	0	0	0
LUZP1	127.863	-9.61009	3.90694	-2.45975	0.0139034	0.0496976	Down	248.617	518.561	0	0	0	0
AKAP7	127.001	-9.60037	3.20439	-2.99601	0.00273539	0.0130525	Down	205.579	173.185	383.239	0	0	0
FAM189B	126.425	-9.59378	3.39354	-2.82707	0.00469759	0.020889	Down	73.2574	4.47893	680.813	0	0	0
RILPL2	126.286	-9.59223	3.20333	-2.99445	0.00274936	0.0131094	Down	232.592	162.735	362.387	0	0	0
DMBX1	126.111	-9.59024	3.1965	-3.00023	0.00269777	0.0128904	Down	287.535	211.008	258.123	0	0	0
RBFA	125.82	-9.5869	3.4583	-2.77215	0.00556878	0.0239549	Down	201.458	552.9	0.563587	0	0	0
RYR3	125.759	-9.58619	3.21495	-2.98175	0.00286602	0.0136205	Down	139.647	174.181	440.725	0	0	0
C20orf27	125.497	-9.58322	3.21342	-2.98225	0.00286141	0.0136023	Down	427.182	191.101	134.697	0	0	0
PLPP3	125.436	-9.58252	3.21023	-2.98499	0.00283586	0.0134917	Down	365.829	266.745	120.044	0	0	0
TEN1	124.777	-9.57488	3.34463	-2.86276	0.00419966	0.0190447	Down	315.923	4.97659	427.763	0	0	0
TEN1-CDK3	124.777	-9.57488	3.34463	-2.86276	0.00419966	0.0190447	Down	315.923	4.97659	427.763	0	0	0
CDK3	124.777	-9.57488	3.34463	-2.86276	0.00419966	0.0190447	Down	315.923	4.97659	427.763	0	0	0
FAM133B	523.317	-9.57396	2.93425	-3.26283	0.00110306	0.00548039	Down	559.504	1676.12	900.612	3.66714	0	0
RRP9	124.356	-9.57004	3.21733	-2.97453	0.0029344	0.0139211	Down	448.244	159.251	138.642	0	0	0
LOC100049716	123.683	-9.56218	3.21128	-2.97769	0.00290432	0.0137886	Down	113.091	276.201	352.806	0	0	0
PIGW	123.401	-9.55888	3.22688	-2.96227	0.00305383	0.0144227	Down	145.141	113.964	481.304	0	0	0
PDE1A	123.216	-9.55673	3.20628	-2.98063	0.00287656	0.013666	Down	130.032	297.6	311.664	0	0	0
LINC00116	123.194	-9.55648	3.19578	-2.99034	0.00278664	0.0132746	Down	249.533	226.435	263.195	0	0	0
DEPDC7	122.871	-9.5527	3.20361	-2.98186	0.00286505	0.0136168	Down	190.469	365.282	181.475	0	0	0
MRPL35	122.858	-9.55252	3.20398	-2.98145	0.00286886	0.0136312	Down	170.323	201.054	365.768	0	0	0
DCAF4	122.352	-9.54659	3.20028	-2.98305	0.00285391	0.013573	Down	317.754	171.195	245.16	0	0	0
HAS3	122.153	-9.54426	3.20885	-2.97435	0.00293609	0.0139282	Down	396.506	157.758	178.657	0	0	0
JARID2	121.409	-9.53537	3.33962	-2.85522	0.00430064	0.0194339	Down	47.1595	21.897	659.397	0	0	0
GADD45G	121.244	-9.53348	3.19917	-2.97998	0.00288267	0.0136932	Down	312.26	230.914	184.293	0	0	0
C11orf95	120.281	-9.52198	3.26281	-2.91834	0.00351903	0.0163601	Down	348.431	343.385	29.8701	0	0	0
HAUS8	120.122	-9.52004	3.20534	-2.97005	0.00297747	0.0141007	Down	239.918	139.842	340.97	0	0	0
F2RL1	119.946	-9.51793	3.20109	-2.97334	0.00294575	0.0139702	Down	240.834	163.232	315.609	0	0	0
DOCK9	119.622	-9.51402	3.2046	-2.96886	0.00298902	0.0141497	Down	168.492	189.111	360.132	0	0	0
KMT5C	119.066	-9.50732	3.20031	-2.97075	0.00297076	0.0140746	Down	299.44	164.725	250.233	0	0	0
RNF43	118.955	-9.50596	3.19651	-2.97386	0.00294084	0.0139488	Down	220.688	221.956	271.085	0	0	0
FOXC1	118.732	-9.50324	3.20554	-2.96463	0.0030305	0.014324	Down	203.289	151.786	357.314	0	0	0
MRPL13	118.721	-9.5031	3.24368	-2.92973	0.00339259	0.0158411	Down	138.273	74.1513	499.902	0	0	0
TCTN1	118.53	-9.50082	3.22364	-2.94724	0.00320628	0.015065	Down	336.068	299.591	75.5207	0	0	0
TRAPPC1	118.208	-9.49689	3.20367	-2.96438	0.00303298	0.0143347	Down	349.346	176.171	183.729	0	0	0
BCKDHB	117.072	-9.48295	3.1981	-2.96518	0.00302508	0.0143022	Down	216.109	196.078	290.247	0	0	0
SULF2	116.907	-9.48092	3.36751	-2.81541	0.00487148	0.0215174	Down	327.369	371.254	2.81794	0	0	0
SLC18B1	116.822	-9.47985	3.2255	-2.93903	0.00329245	0.0154246	Down	258.69	73.6536	368.586	0	0	0
SEPT9	387.009	-9.46957	2.94593	-3.21446	0.00130689	0.00645445	Down	364.456	963.469	991.35	0	2.7789	0
MICU2	115.893	-9.46835	3.20201	-2.957	0.00310649	0.0146361	Down	297.608	247.834	149.914	0	0	0
VIPR1	115.605	-9.46477	3.32395	-2.84745	0.00440711	0.0198266	Down	360.335	325.967	7.32663	0	0	0
SSBP1	115.56	-9.46418	3.22745	-2.9324	0.00336354	0.0157211	Down	307.681	66.6864	318.99	0	0	0
FAM84B	115.391	-9.46207	3.20506	-2.95223	0.00315487	0.0148462	Down	149.262	201.552	341.534	0	0	0
VCPKMT	114.895	-9.45584	3.23712	-2.92106	0.00348839	0.0162294	Down	95.6925	117.448	476.231	0	0	0
STK11	114.541	-9.45143	3.2063	-2.94777	0.00320078	0.0150411	Down	270.137	293.121	123.989	0	0	0
STRA6	113.962	-9.44411	3.20066	-2.95068	0.00317078	0.0149171	Down	288.451	236.388	158.932	0	0	0
SETD4	113.264	-9.43523	3.21139	-2.93805	0.00330285	0.0154672	Down	103.476	292.624	283.484	0	0	0
IL20RB	112.192	-9.42151	3.20998	-2.93507	0.00333475	0.0155959	Down	121.333	348.362	203.455	0	0	0
SLC36A1	112.18	-9.42137	3.19777	-2.94623	0.0032167	0.0151049	Down	196.879	268.238	207.964	0	0	0
A4GALT	112.041	-9.41956	3.21993	-2.92539	0.00344026	0.0160414	Down	157.046	109.983	405.219	0	0	0
MKS1	111.59	-9.41377	3.1982	-2.94346	0.0032457	0.0152329	Down	236.713	255.299	177.53	0	0	0
RARG	111.586	-9.41367	3.41807	-2.75409	0.00588555	0.0250169	Down	0.915718	292.126	376.476	0	0	0
E2F8	111.462	-9.41212	3.20752	-2.93439	0.00334199	0.0156256	Down	339.273	133.373	196.128	0	0	0
MVK	111.302	-9.41003	3.19685	-2.94353	0.00324492	0.0152303	Down	239.002	200.557	228.253	0	0	0
SLC12A7	111.138	-9.4079	3.27024	-2.87682	0.004017	0.0183438	Down	55.4009	528.017	83.4109	0	0	0
IGF2R	111.07	-9.40696	3.34088	-2.81571	0.0048669	0.0215018	Down	11.9043	75.1466	579.368	0	0	0
LOC729603	111.07	-9.40696	3.34088	-2.81571	0.0048669	0.0215018	Down	11.9043	75.1466	579.368	0	0	0
ITPKB	110.977	-9.40582	3.20163	-2.93782	0.00330531	0.0154746	Down	171.697	307.056	187.111	0	0	0
AIG1	110.766	-9.40306	3.2024	-2.93625	0.00332205	0.0155447	Down	231.219	144.819	288.557	0	0	0
SUSD6	110.727	-9.40249	3.52182	-2.66978	0.00759005	0.0306317	Down	27.0137	0.497659	636.854	0	0	0
DHRS11	110.551	-9.40028	3.23311	-2.9075	0.00364328	0.0168721	Down	272.884	332.934	57.4859	0	0	0
GNPDA2	110.26	-9.39646	3.19999	-2.9364	0.00332044	0.0155382	Down	269.679	160.246	231.634	0	0	0
TTC23	109.993	-9.39298	3.21899	-2.91799	0.00352296	0.0163751	Down	393.301	109.983	156.677	0	0	0
TRMT6	109.885	-9.39156	3.2132	-2.92281	0.00346892	0.0161537	Down	278.836	284.661	95.8098	0	0	0
SLC12A6	109.882	-9.39146	3.31291	-2.83481	0.00458533	0.0204815	Down	103.018	16.9204	539.353	0	0	0
DTX3	109.818	-9.39069	3.22046	-2.91595	0.00354612	0.0164729	Down	304.934	276.201	77.775	0	0	0
ALKBH2	109.39	-9.38502	3.20884	-2.92474	0.00344749	0.0160688	Down	122.706	200.557	333.08	0	0	0
USP35	107.875	-9.36493	3.21318	-2.91454	0.00356218	0.0165399	Down	363.54	125.908	157.804	0	0	0
ARL17A	106.601	-9.34776	3.20707	-2.91473	0.00355992	0.0165316	Down	142.394	169.204	328.008	0	0	0
EYA3	106.443	-9.34561	3.20888	-2.91242	0.00358636	0.016638	Down	114.923	211.505	312.227	0	0	0
FAM127C	106.297	-9.34366	3.19746	-2.92221	0.00347552	0.0161759	Down	238.544	202.547	196.692	0	0	0
MPLKIP	106.288	-9.34352	3.20398	-2.91622	0.00354299	0.0164595	Down	153.841	176.171	307.719	0	0	0
NOL4L	105.363	-9.33088	3.35449	-2.78161	0.00540899	0.0234117	Down	97.0661	6.46957	528.645	0	0	0
PTPN9	104.62	-9.32071	3.19783	-2.9147	0.00356028	0.0165322	Down	180.396	222.454	224.871	0	0	0
ZIC2	104.206	-9.31498	3.20266	-2.90851	0.00363158	0.0168227	Down	136.9	223.449	264.886	0	0	0
ANAPC16	103.933	-9.3112	3.19902	-2.91064	0.00360687	0.0167265	Down	207.41	168.209	247.978	0	0	0
LONRF1	103.772	-9.30895	3.20359	-2.90579	0.00366327	0.0169446	Down	141.478	192.594	288.557	0	0	0
SMPDL3A	103.712	-9.30814	3.20032	-2.9085	0.00363167	0.0168227	Down	235.339	150.791	236.143	0	0	0
DCAF17	102.998	-9.29818	3.333	-2.78974	0.00527511	0.0229506	Down	358.046	254.304	5.63587	0	0	0
TINF2	102.575	-9.29226	3.23412	-2.8732	0.00406337	0.0185243	Down	353.925	204.04	57.4859	0	0	0
GEMIN2	102.465	-9.29066	3.20524	-2.89859	0.00374848	0.01729	Down	148.346	163.232	303.21	0	0	0
CYB561A3	102.164	-9.28643	3.20186	-2.90032	0.00372779	0.0172081	Down	145.599	266.745	200.637	0	0	0
ERMARD	101.168	-9.2723	3.20202	-2.89576	0.00378235	0.017428	Down	142.394	202.547	262.068	0	0	0
PPCS	101.016	-9.27014	3.20373	-2.89355	0.00380915	0.0175354	Down	283.415	142.331	180.348	0	0	0
TRNAU1AP	100.645	-9.26484	3.20245	-2.89304	0.00381527	0.0175579	Down	241.749	133.87	228.253	0	0	0
PEX10	100.346	-9.26054	3.20801	-2.88669	0.00389313	0.0178719	Down	252.738	106.997	242.343	0	0	0
ALG2	99.3711	-9.24644	3.21502	-2.87602	0.00402729	0.0183839	Down	90.6561	306.061	199.51	0	0	0
SPATA13	98.952	-9.24031	3.28205	-2.81541	0.00487155	0.0215174	Down	77.836	36.8268	479.049	0	0	0
TMEM182	98.6122	-9.23538	3.20022	-2.88586	0.00390352	0.0179125	Down	180.396	162.735	248.542	0	0	0
CACNB1	97.5517	-9.21981	3.21559	-2.86722	0.00414093	0.0188207	Down	284.788	215.984	84.5381	0	0	0
WRB-SH3BGR	97.2663	-9.21556	3.2001	-2.87977	0.0039796	0.0182052	Down	156.588	188.613	238.397	0	0	0
WRB	97.2663	-9.21556	3.2001	-2.87977	0.0039796	0.0182052	Down	156.588	188.613	238.397	0	0	0
SH3BGR	97.2663	-9.21556	3.2001	-2.87977	0.0039796	0.0182052	Down	156.588	188.613	238.397	0	0	0
RPP38	97.0027	-9.21166	3.19878	-2.87974	0.00398003	0.0182056	Down	207.868	209.017	165.131	0	0	0
LAMA3	96.9115	-9.21026	3.22216	-2.85841	0.00425767	0.0192694	Down	89.2825	143.326	348.861	0	0	0
EVI5	96.4225	-9.20294	3.30029	-2.78853	0.00529481	0.0230164	Down	59.9795	29.3619	489.194	0	0	0
PDGFC	96.2589	-9.20049	3.3276	-2.7649	0.00569405	0.0243615	Down	65.4738	14.4321	497.648	0	0	0
ZNF684	96.0868	-9.19798	3.2064	-2.86864	0.00412247	0.0187537	Down	280.21	171.195	125.116	0	0	0
ARHGEF40	95.5935	-9.19057	3.3261	-2.76317	0.00572435	0.0244589	Down	419.857	145.814	7.89022	0	0	0
PPWD1	95.2666	-9.18557	3.22612	-2.84725	0.00440993	0.0198363	Down	117.212	92.5646	361.823	0	0	0
TIGD2	95.2213	-9.18491	3.21396	-2.85781	0.00426569	0.019302	Down	105.765	314.521	151.041	0	0	0
THOC7	94.6722	-9.17656	3.2035	-2.86454	0.00417612	0.0189529	Down	214.736	123.917	229.38	0	0	0
STIM1	94.6431	-9.17614	3.20141	-2.86628	0.0041533	0.0188672	Down	240.376	182.641	144.842	0	0	0
MIR4687	94.6431	-9.17614	3.20141	-2.86628	0.0041533	0.0188672	Down	240.376	182.641	144.842	0	0	0
PCED1B	94.2422	-9.17	3.19893	-2.86658	0.0041493	0.0188521	Down	164.829	192.097	208.527	0	0	0
HSDL1	93.7062	-9.16177	3.19876	-2.86416	0.00418117	0.0189694	Down	169.408	187.12	205.709	0	0	0
CBFA2T2	93.49	-9.15842	3.20697	-2.85578	0.00429308	0.0194084	Down	152.009	129.391	279.539	0	0	0
RRM2B	93.167	-9.15343	3.20601	-2.85508	0.00430253	0.0194412	Down	157.961	129.391	271.649	0	0	0
POMT1	92.7596	-9.14711	3.21014	-2.84944	0.00437965	0.0197252	Down	94.7768	223.947	237.834	0	0	0
TEAD2	92.2575	-9.13932	3.24026	-2.82055	0.00479414	0.0212473	Down	249.075	262.764	41.7055	0	0	0
AKT2	92.1028	-9.13686	3.26482	-2.79858	0.00513272	0.0224558	Down	33.8816	398.128	120.608	0	0	0
CTTNBP2NL	91.2375	-9.12325	3.20057	-2.85051	0.00436494	0.0196755	Down	160.251	161.739	225.435	0	0	0
PDCL	90.8603	-9.11722	3.38409	-2.69414	0.00705704	0.0288805	Down	1.83144	174.181	369.15	0	0	0
ING4	90.7339	-9.11528	3.20344	-2.84547	0.00443458	0.019923	Down	245.412	163.73	135.261	0	0	0
MTHFS	90.3154	-9.10862	3.20846	-2.83893	0.00452645	0.0202724	Down	255.485	182.143	104.264	0	0	0
ST20-MTHFS	90.3154	-9.10862	3.20846	-2.83893	0.00452645	0.0202724	Down	255.485	182.143	104.264	0	0	0
ST20	90.3154	-9.10862	3.20846	-2.83893	0.00452645	0.0202724	Down	255.485	182.143	104.264	0	0	0
ZNF75D	89.9883	-9.10337	3.19947	-2.84528	0.00443731	0.0199314	Down	201.458	159.251	179.221	0	0	0
N6AMT2	89.9473	-9.1027	3.20441	-2.84067	0.00450182	0.0201815	Down	115.838	212.501	211.345	0	0	0
SLC22A4	87.3796	-9.0609	3.21399	-2.81921	0.00481427	0.0213211	Down	128.658	106.499	289.12	0	0	0
ZGRF1	86.7157	-9.04989	3.23251	-2.79965	0.00511588	0.0224056	Down	98.4397	78.6302	343.225	0	0	0
SRP68	86.5793	-9.04765	3.19937	-2.82795	0.0046847	0.0208436	Down	165.745	171.692	182.039	0	0	0
SERPINB8	86.258	-9.04225	3.23611	-2.79417	0.0052033	0.0227026	Down	123.622	59.7191	334.207	0	0	0
HOMEZ	86.1416	-9.04032	3.21619	-2.81088	0.00494068	0.0217695	Down	76.0046	245.844	195.001	0	0	0
SMARCB1	85.7519	-9.0338	3.20294	-2.82048	0.00479526	0.0212499	Down	148.804	225.937	139.77	0	0	0
STIM2	85.2811	-9.02585	3.20796	-2.81358	0.0048993	0.0216197	Down	176.276	101.523	233.889	0	0	0
SEPW1	85.0981	-9.02276	3.20112	-2.81863	0.0048229	0.0213533	Down	204.205	163.232	143.151	0	0	0
SPOPL	84.5908	-9.0141	3.22693	-2.7934	0.00521577	0.0227472	Down	100.271	86.5927	320.681	0	0	0
AASDH	84.3845	-9.01056	3.24717	-2.7749	0.00552194	0.0237882	Down	87.451	58.7238	360.132	0	0	0
ABCA3	84.2754	-9.00876	3.21291	-2.80393	0.00504846	0.0221548	Down	218.399	205.533	81.7202	0	0	0
PLEKHO1	82.8341	-8.9839	3.32525	-2.70172	0.00689823	0.0283706	Down	418.483	66.6864	11.8353	0	0	0
ATXN1	82.6235	-8.98017	3.20381	-2.80296	0.00506357	0.0222125	Down	123.622	156.265	215.854	0	0	0
NNT-AS1	82.5997	-8.97975	3.2176	-2.79082	0.00525746	0.0228879	Down	163.456	75.1466	256.996	0	0	0
CARD19	82.4489	-8.97715	3.21863	-2.78912	0.00528511	0.0229884	Down	194.59	231.909	68.1941	0	0	0
RAD51C	82.2774	-8.97413	3.20175	-2.80289	0.00506473	0.022215	Down	186.806	176.669	130.189	0	0	0
WHAMMP2	82.0795	-8.97067	3.21503	-2.79023	0.00526712	0.0229228	Down	271.51	97.5412	123.426	0	0	0
FAM131C	82.0013	-8.9693	3.21225	-2.79222	0.00523485	0.0228092	Down	230.303	177.167	84.5381	0	0	0
POLR3B	81.3848	-8.95831	3.43954	-2.60451	0.00920061	0.0356778	Down	1.37358	38.3198	448.615	0	0	0
MRFAP1L1	81.1835	-8.95479	3.22675	-2.77517	0.00551722	0.0237751	Down	55.8588	173.683	257.559	0	0	0
CBX8	80.521	-8.94301	3.20768	-2.788	0.00530339	0.0230495	Down	206.036	180.153	96.937	0	0	0
EHHADH	79.8314	-8.93059	3.20142	-2.78957	0.00527778	0.0229597	Down	162.082	181.646	135.261	0	0	0
IFT74	79.4161	-8.92306	3.20321	-2.78566	0.00534188	0.023181	Down	127.285	201.552	147.66	0	0	0
MGC72080	79.301	-8.92096	3.20395	-2.78437	0.00536326	0.0232552	Down	168.034	114.462	193.31	0	0	0
MEAF6	79.0503	-8.91635	3.2583	-2.7365	0.00620958	0.026114	Down	39.3759	90.574	344.352	0	0	0
PRPS1	78.9055	-8.91375	3.21036	-2.77656	0.00549377	0.0237016	Down	187.264	86.0951	200.073	0	0	0
WWOX	77.1782	-8.88185	3.21357	-2.76385	0.00571231	0.0244223	Down	196.879	190.106	76.0843	0	0	0
PHF23	77.0978	-8.88031	3.22218	-2.75599	0.00585145	0.0248974	Down	181.312	59.2215	222.053	0	0	0
LINC01278	77.0619	-8.87965	3.20156	-2.77354	0.00554499	0.0238656	Down	150.178	174.678	137.515	0	0	0
FAM72B	76.765	-8.87411	3.33271	-2.66273	0.00775098	0.0311421	Down	243.581	212.501	4.5087	0	0	0
SRBD1	76.0522	-8.86057	3.2622	-2.71613	0.00660497	0.0274284	Down	26.098	130.387	299.828	0	0	0
IDS	75.4907	-8.84995	3.20788	-2.75882	0.00580108	0.0247219	Down	187.264	172.688	92.9919	0	0	0
TRIM39	75.4001	-8.84821	3.20648	-2.75948	0.00578936	0.0246824	Down	162.54	190.106	99.7549	0	0	0
AGAP4	75.1297	-8.84296	3.33788	-2.64927	0.00806656	0.0321386	Down	4.57859	137.354	308.846	0	0	0
NTHL1	74.9751	-8.84005	3.20812	-2.75553	0.00585978	0.0249284	Down	136.9	211.505	101.446	0	0	0
RGS19	74.9103	-8.83876	3.21665	-2.74782	0.0059993	0.0253902	Down	82.8725	121.429	245.16	0	0	0
GTF2H5	74.8577	-8.83777	3.2159	-2.74815	0.00599328	0.0253733	Down	158.877	72.1606	218.108	0	0	0
ANAPC11	74.8263	-8.83717	3.33099	-2.65302	0.00797757	0.0318583	Down	13.7358	394.644	40.5783	0	0	0
C3orf38	74.5027	-8.83091	3.20278	-2.75726	0.00582876	0.0248105	Down	122.706	151.288	173.021	0	0	0
MICA	74.1398	-8.82387	3.20269	-2.75515	0.00586656	0.0249482	Down	126.369	144.321	174.148	0	0	0
PRR34-AS1	73.3043	-8.80747	3.26234	-2.69974	0.00693932	0.0284914	Down	60.8952	45.287	333.644	0	0	0
ABCC1	387.386	-8.80231	2.91617	-3.01845	0.00254069	0.0121927	Down	670.763	972.924	675.741	4.88952	0	0
GRAMD1C	72.7619	-8.79681	3.20168	-2.74756	0.00600402	0.0254056	Down	146.515	141.833	148.223	0	0	0
DDX10	71.2961	-8.7674	3.24719	-2.7	0.00693394	0.0284726	Down	47.1595	83.6068	297.01	0	0	0
DTNA	70.7788	-8.75694	3.20469	-2.73254	0.00628483	0.0263707	Down	137.358	111.476	175.839	0	0	0
CHN2	70.2897	-8.7469	3.22825	-2.70949	0.00673866	0.0278802	Down	83.3303	74.6489	263.759	0	0	0
HLA-A	69.9973	-8.74095	3.26452	-2.67756	0.00741604	0.0300843	Down	123.164	273.713	23.1071	0	0	0
SLC35A1	69.7947	-8.73675	3.20293	-2.72774	0.00637702	0.026645	Down	144.683	151.786	122.298	0	0	0
SAC3D1	69.3583	-8.72774	3.23331	-2.69932	0.00694805	0.0285172	Down	258.232	105.504	52.4136	0	0	0
SIPA1L3	68.9945	-8.72012	3.23548	-2.69515	0.00703562	0.0288032	Down	68.6788	273.713	71.5756	0	0	0
RPUSD3	68.9804	-8.71982	3.21141	-2.71526	0.00662236	0.0274812	Down	92.9453	206.529	114.408	0	0	0
PHKA1	68.4237	-8.70814	3.20533	-2.71677	0.00659228	0.027387	Down	154.756	153.777	102.009	0	0	0
NUAK2	68.108	-8.7014	3.25496	-2.67328	0.00751144	0.0303874	Down	41.6652	71.663	295.32	0	0	0
GOSR1	416.111	-8.69425	2.9669	-2.93041	0.00338512	0.0158125	Down	548.057	775.353	1166.63	0	0	6.62721
ASH2L	67.678	-8.69234	3.21466	-2.70397	0.00685162	0.0282315	Down	151.551	184.632	69.8848	0	0	0
BFSP1	67.1518	-8.68105	3.21759	-2.698	0.00697576	0.0286027	Down	167.118	62.2074	173.585	0	0	0
SLC9A1	67.0151	-8.67806	3.24618	-2.67332	0.00751052	0.0303855	Down	50.8223	71.1653	280.103	0	0	0
ZFP64	66.6675	-8.67062	3.20434	-2.7059	0.00681197	0.0281027	Down	152.009	110.48	137.515	0	0	0
SUN3	66.4894	-8.66675	3.2046	-2.70447	0.00684131	0.028199	Down	135.526	108.987	154.423	0	0	0
GPC5	66.4595	-8.66613	3.21521	-2.69536	0.00703134	0.0287921	Down	152.467	178.66	67.6305	0	0	0
MAST3	65.7746	-8.6511	3.29721	-2.62376	0.00869652	0.0341303	Down	65.9317	15.9251	312.791	0	0	0
TSPAN1	65.7121	-8.64981	3.20556	-2.69837	0.00696793	0.0285822	Down	164.371	119.438	110.463	0	0	0
ARMC9	65.4173	-8.64331	3.2081	-2.69421	0.00705551	0.028876	Down	119.959	176.171	96.3734	0	0	0
NALCN	65.2472	-8.63955	3.20387	-2.6966	0.00700514	0.0287014	Down	124.995	145.317	121.171	0	0	0
DZIP1	65.0541	-8.63527	3.20387	-2.69526	0.0070333	0.0287967	Down	123.622	122.424	144.278	0	0	0
RGPD6	64.8781	-8.63142	3.29827	-2.61695	0.00887195	0.0346645	Down	325.996	24.3853	38.8875	0	0	0
RGPD8	64.8781	-8.63142	3.29827	-2.61695	0.00887195	0.0346645	Down	325.996	24.3853	38.8875	0	0	0
RGPD5	64.8781	-8.63142	3.29827	-2.61695	0.00887195	0.0346645	Down	325.996	24.3853	38.8875	0	0	0
C11orf58	936.95	-8.63014	2.95085	-2.92462	0.00344874	0.0160735	Down	976.155	1305.36	3326.29	0	13.8945	0
BBS5	127.789	-8.62546	2.9686	-2.90557	0.00366589	0.0169545	Down	217.483	293.121	254.741	0	1.38945	0
CCDC51	126.817	-8.61428	2.99687	-2.87443	0.00404759	0.0184608	Down	472.51	177.664	109.336	0	1.38945	0
MIR181A1HG	63.8781	-8.60891	3.23531	-2.66093	0.00779263	0.031272	Down	48.9909	93.0623	241.215	0	0	0
COX17	63.691	-8.60475	3.22788	-2.66576	0.00768152	0.0309198	Down	220.688	53.2496	108.209	0	0	0
SNRPN	63.2993	-8.59585	3.21466	-2.67395	0.00749636	0.0303473	Down	196.421	100.527	82.8473	0	0	0
SNURF	63.2993	-8.59585	3.21466	-2.67395	0.00749636	0.0303473	Down	196.421	100.527	82.8473	0	0	0
ZNF614	120.238	-8.56886	2.97942	-2.87601	0.00402736	0.0183839	Down	331.49	137.354	251.36	1.22238	0	0
NHS	61.7722	-8.5606	3.20524	-2.67082	0.00756672	0.0305667	Down	138.273	126.405	105.954	0	0	0
TRIM39	61.5849	-8.55623	3.22233	-2.65529	0.00792398	0.0316838	Down	204.663	61.7098	103.136	0	0	0
RPP21	61.5849	-8.55623	3.22233	-2.65529	0.00792398	0.0316838	Down	204.663	61.7098	103.136	0	0	0
BLMH	586.838	-8.55515	3.00302	-2.84885	0.00438778	0.0197543	Down	264.642	1113.26	2133.18	0	0	9.94081
CARS	61.4356	-8.5527	3.20927	-2.66499	0.00769897	0.030972	Down	121.333	86.0951	161.186	0	0	0
ZFP62	61.1093	-8.54501	3.21032	-2.66174	0.00777389	0.0312146	Down	109.428	87.5881	169.64	0	0	0
TIRAP	59.9221	-8.51669	3.2375	-2.63064	0.00852242	0.0336022	Down	33.4237	163.232	162.877	0	0	0
NDUFV2-AS1	59.884	-8.51572	3.34696	-2.54432	0.0109491	0.0409473	Down	4.12073	75.6442	279.539	0	0	0
FAM195B	59.8166	-8.51423	3.24185	-2.62635	0.00863071	0.0339289	Down	232.592	84.6021	41.7055	0	0	0
LOC101929715	59.809	-8.51401	3.20654	-2.6552	0.00792608	0.0316904	Down	145.141	105.504	108.209	0	0	0
NGFRAP1	59.5822	-8.50857	3.27475	-2.59823	0.00937045	0.0362069	Down	218.857	123.42	15.2169	0	0	0
ACOT8	59.5262	-8.50718	3.20844	-2.6515	0.00801349	0.0319819	Down	148.804	120.434	87.9196	0	0	0
LINC01588	59.2868	-8.50132	3.21776	-2.642	0.00824174	0.032704	Down	98.4397	70.17	187.111	0	0	0
LINC01599	59.2868	-8.50132	3.21776	-2.642	0.00824174	0.032704	Down	98.4397	70.17	187.111	0	0	0
SH3BP1	58.9229	-8.49238	3.36434	-2.52423	0.0115951	0.0429033	Down	3.20501	61.2121	289.12	0	0	0
RPGR	58.7234	-8.48757	3.21931	-2.63645	0.0083778	0.0331469	Down	68.6788	190.106	93.5555	0	0	0
PFN2	196.136	-8.4874	2.94886	-2.87819	0.00399958	0.0182796	Down	297.15	234.398	642.489	0	2.7789	0
TAF1B	58.7024	-8.48705	3.22842	-2.62886	0.00856721	0.0337486	Down	57.2324	211.008	83.9745	0	0	0
RARA	58.6208	-8.48503	3.24181	-2.61737	0.00886094	0.0346291	Down	148.346	30.3572	173.021	0	0	0
PDE4D	58.4689	-8.48131	3.20551	-2.64585	0.00814848	0.032405	Down	124.995	111.973	113.845	0	0	0
SNX7	58.3437	-8.47821	3.20604	-2.64445	0.00818238	0.0325069	Down	107.139	110.48	132.443	0	0	0
NQO1	58.2952	-8.47704	3.2508	-2.60768	0.00911593	0.0354078	Down	116.754	206.529	26.4886	0	0	0
DCLRE1B	58.1933	-8.47451	3.22908	-2.62443	0.00867931	0.034076	Down	114.465	189.608	45.087	0	0	0
VLDLR	57.9909	-8.46942	3.22496	-2.62621	0.00863408	0.0339381	Down	82.4146	63.2027	202.328	0	0	0
PSMG2	57.4451	-8.45584	3.21346	-2.63138	0.00850383	0.0335439	Down	152.925	122.424	69.3212	0	0	0
SGOL2	57.2363	-8.45051	3.25408	-2.5969	0.00940696	0.0363023	Down	70.0524	33.8408	239.525	0	0	0
RASA2	57.1207	-8.44764	3.20768	-2.63357	0.00844929	0.0333755	Down	104.85	97.5412	140.333	0	0	0
ST8SIA6-AS1	56.8496	-8.44078	3.20908	-2.63028	0.00853152	0.0336276	Down	82.8725	135.363	122.862	0	0	0
MAFK	56.5606	-8.43344	3.22331	-2.61639	0.00888642	0.0347037	Down	168.492	50.2636	120.608	0	0	0
HCAR2	56.5335	-8.43275	3.2113	-2.62596	0.00864043	0.0339592	Down	108.513	151.786	78.9022	0	0	0
HCAR3	56.5335	-8.43275	3.2113	-2.62596	0.00864043	0.0339592	Down	108.513	151.786	78.9022	0	0	0
PPAT	56.5339	-8.43271	3.22434	-2.61533	0.00891418	0.0347813	Down	72.3417	70.17	196.692	0	0	0
PRR16	56.366	-8.42848	3.20894	-2.62656	0.00862518	0.0339126	Down	131.863	122.922	83.4109	0	0	0
SPDYE3	56.3102	-8.42703	3.20629	-2.62828	0.00858173	0.0337836	Down	107.139	108.987	121.735	0	0	0
DDR1	56.1255	-8.42231	3.20888	-2.62469	0.00867276	0.0340522	Down	143.768	96.0483	96.937	0	0	0
SCFD2	56.0179	-8.41946	3.2929	-2.55685	0.0105625	0.0397779	Down	10.0729	108.49	217.545	0	0	0
ILF3-AS1	55.8179	-8.41436	3.21566	-2.61669	0.00887879	0.0346874	Down	71.8838	167.214	95.8098	0	0	0
SLC17A5	55.6088	-8.40894	3.20906	-2.62037	0.00878333	0.0343865	Down	83.3303	118.443	131.879	0	0	0
SCNN1A	55.4877	-8.40575	3.23608	-2.59751	0.00939025	0.0362596	Down	53.5695	65.1934	214.163	0	0	0
SLC30A3	55.3103	-8.40123	3.24337	-2.59028	0.00958975	0.0368283	Down	171.239	131.88	28.7429	0	0	0
PER3	54.8302	-8.38861	3.20701	-2.61571	0.00890421	0.0347578	Down	114.465	116.452	98.0642	0	0	0
LOC171391	54.6302	-8.38336	3.21228	-2.60978	0.00905998	0.0352293	Down	125.453	131.88	70.4484	0	0	0
TICAM1	54.3563	-8.37612	3.22725	-2.59544	0.00944707	0.0364113	Down	146.515	137.354	42.269	0	0	0
HLX-AS1	54.2618	-8.37357	3.21099	-2.60778	0.00911309	0.0353987	Down	126.369	74.6489	124.553	0	0	0
PTHLH	53.7076	-8.35876	3.21732	-2.59805	0.00937538	0.0362141	Down	138.273	57.7285	126.244	0	0	0
POLR3K	53.6895	-8.35829	3.24102	-2.57891	0.00991127	0.037812	Down	178.565	30.8549	112.717	0	0	0
LINC00909	52.9118	-8.33713	3.36349	-2.47871	0.0131858	0.0475907	Down	4.12073	38.3198	275.031	0	0	0
CCDC68	52.4455	-8.32449	3.22811	-2.57875	0.00991581	0.0378251	Down	138.731	135.363	40.5783	0	0	0
CGRRF1	52.2458	-8.31891	3.22291	-2.58118	0.00984622	0.0376064	Down	63.1845	76.1419	174.148	0	0	0
KCNC4	51.8625	-8.30839	3.29622	-2.52058	0.0117162	0.043254	Down	187.264	115.457	8.45381	0	0	0
LOC101928710	51.6283	-8.30184	3.22244	-2.57626	0.00998761	0.0380455	Down	167.118	84.6021	58.0495	0	0	0
AAAS	51.4727	-8.29746	3.2103	-2.58464	0.00974819	0.037323	Down	104.392	124.415	80.0294	0	0	0
NEBL	51.4014	-8.2955	3.23775	-2.56212	0.0104035	0.0393113	Down	173.071	101.523	33.8152	0	0	0
ATPAF2	50.7568	-8.27719	3.22757	-2.56452	0.0103317	0.0391049	Down	68.221	58.2261	178.094	0	0	0
TLCD1	50.6498	-8.27422	3.21837	-2.57093	0.0101425	0.0385188	Down	121.333	127.898	54.668	0	0	0
NCOA7	50.125	-8.25913	3.2184	-2.56622	0.0102813	0.0389496	Down	67.7631	79.1278	153.859	0	0	0
RIOK2	49.9224	-8.25335	3.21802	-2.56473	0.0103257	0.0390883	Down	148.346	62.7051	88.4832	0	0	0
RPS9	49.6784	-8.24632	3.25486	-2.53354	0.0112918	0.041997	Down	195.506	76.6395	25.925	0	0	0
MTFR1L	49.5504	-8.24258	3.2302	-2.55173	0.0107191	0.0402642	Down	153.841	104.011	39.4511	0	0	0
LCORL	48.9514	-8.22501	3.21342	-2.55958	0.0104798	0.0395416	Down	97.9818	126.405	69.3212	0	0	0
ATP8B3	48.4903	-8.21127	3.27102	-2.51031	0.0120625	0.0442729	Down	15.1093	96.0483	179.784	0	0	0
TAP2	48.4653	-8.21063	3.22799	-2.54358	0.0109724	0.0410236	Down	145.141	104.508	41.1419	0	0	0
ARHGAP22	47.8292	-8.19155	3.23877	-2.52922	0.0114317	0.042399	Down	67.3053	179.655	40.0147	0	0	0
STARD7-AS1	47.0144	-8.16679	3.23586	-2.52383	0.0116082	0.0429454	Down	135.068	115.457	31.5609	0	0	0
C10orf107	46.94	-8.1644	3.23954	-2.52024	0.0117276	0.0432784	Down	34.7973	76.6395	170.203	0	0	0
CNTNAP2	46.8761	-8.16252	3.21398	-2.53969	0.0110952	0.0414122	Down	117.212	97.5412	66.5033	0	0	0
MMP2	474.472	-8.15114	2.92528	-2.78645	0.00532896	0.0231406	Down	1313.14	910.219	613.747	0	9.72615	0
LINC00842	46.4414	-8.14907	3.21432	-2.53524	0.0112371	0.0418334	Down	124.995	78.1325	75.5207	0	0	0
OTUD6B-AS1	46.2068	-8.1417	3.22533	-2.5243	0.0115929	0.0429009	Down	57.6902	65.691	153.859	0	0	0
HLTF	877.278	-8.13423	2.99185	-2.7188	0.00655199	0.0272485	Down	1857.99	3091.46	295.883	18.3357	0	0
ANXA10	45.6394	-8.12389	3.21629	-2.52586	0.0115416	0.0427416	Down	74.1731	71.1653	128.498	0	0	0
CENPN	45.2283	-8.11079	3.27049	-2.47999	0.0131386	0.0474714	Down	55.4009	20.404	195.565	0	0	0
UBE3B	45.2147	-8.11046	3.2199	-2.51886	0.0117736	0.0434091	Down	107.597	112.969	50.7229	0	0	0
LOC102606465	45.193	-8.10968	3.23075	-2.51016	0.0120678	0.0442877	Down	55.8588	55.2402	160.059	0	0	0
TXNL4B	44.0708	-8.07344	3.23157	-2.4983	0.0124791	0.0455341	Down	96.1504	35.8315	132.443	0	0	0
WDFY2	42.9178	-8.03521	3.21472	-2.49951	0.0124366	0.0454144	Down	89.7403	65.1934	102.573	0	0	0
HRSP12	42.6597	-8.02646	3.233	-2.48266	0.0130404	0.0471964	Down	36.6287	80.1232	139.206	0	0	0
CCDC28A	42.4807	-8.02051	3.23732	-2.47751	0.0132302	0.0477192	Down	150.636	68.1793	36.0696	0	0	0
LRP6	41.5309	-7.98785	3.21654	-2.48337	0.0130146	0.0471176	Down	98.4397	91.5693	59.1767	0	0	0
HMGCR	1248.78	-7.98568	2.97729	-2.6822	0.00731398	0.0297353	Down	2201.84	1854.78	3406.88	0	29.1784	0
STARD9	41.0549	-7.97122	3.21815	-2.47696	0.0132507	0.0477785	Down	96.6082	95.0529	54.668	0	0	0
ZFPM1	40.1463	-7.93892	3.21486	-2.46945	0.0135322	0.0486053	Down	85.1617	88.0857	67.6305	0	0	0
ZFP57	39.5481	-7.91727	3.21518	-2.46246	0.0137987	0.0493834	Down	85.6196	84.6021	67.0669	0	0	0
VIPAS39	39.4647	-7.91419	3.21838	-2.45906	0.0139301	0.049788	Down	54.9431	95.0529	86.7924	0	0	0
ARHGAP8	39.415	-7.91241	3.21655	-2.4599	0.0138974	0.0496811	Down	92.9453	82.1138	61.431	0	0	0
CYBA	1061.13	-7.80472	2.35845	-3.30926	0.000935419	0.0046755	Down	2263.65	2409.67	1665.4	12.2238	12.505	3.3136
SERF1A	63.0287	-7.63484	2.9821	-2.56022	0.0104607	0.039487	Down	98.4397	173.683	104.827	1.22238	0	0
HYLS1	204.767	-7.31727	2.91829	-2.50738	0.0121629	0.0445843	Down	302.645	315.018	603.602	7.33427	0	0
CKMT2-AS1	86.0514	-7.29441	2.94081	-2.48041	0.0131232	0.0474255	Down	179.939	149.298	184.293	0	2.7789	0
CCDC65	151.811	-7.28903	2.95289	-2.46843	0.0135705	0.0487171	Down	150.178	162.237	592.894	0	5.5578	0
HSD17B10	354.312	-7.06789	2.36321	-2.9908	0.00278247	0.0132565	Down	975.239	542.449	592.33	3.66714	5.5578	6.62721
AGPS	1119.01	-6.50815	2.63014	-2.47445	0.013344	0.0480665	Down	1580.53	2302.17	2758.76	28.1147	44.4624	0
HTT	103.315	5.83749	2.33166	2.50358	0.0122945	0.0450025	Up	3.66287	2.4883	4.5087	310.484	126.44	172.307
BEGAIN	1112.32	5.95858	2.3857	2.49763	0.0125028	0.0456066	Up	15.1093	82.6115	7.89022	3306.54	1061.54	2200.23
UCA1	6844.19	6.0442	2.35472	2.56684	0.0102628	0.0389048	Up	359.419	217.477	36.0696	11884	8076.87	20491.3
PITX1	222.181	6.06836	2.34324	2.58973	0.00960511	0.0368753	Up	12.82	4.47893	2.25435	429.055	440.456	444.023
HOXA13	94.8398	6.14446	2.43463	2.52378	0.0116102	0.0429481	Up	2.74715	3.48362	1.69076	15.8909	240.375	304.851
NAV2	644.422	6.14519	2.40118	2.55924	0.0104901	0.0395682	Up	8.69932	3.48362	41.7055	794.546	691.946	2326.15
ALPP	33631.2	6.1612	2.27352	2.70999	0.00672856	0.0278442	Up	972.492	989.347	818.892	65930.2	73739.5	59336.7
OR2A7	514.833	6.23343	2.33365	2.67111	0.00756007	0.0305474	Up	8.24146	24.3853	7.89022	1356.84	1274.13	417.514
ARHGEF34P	514.833	6.23343	2.33365	2.67111	0.00756007	0.0305474	Up	8.24146	24.3853	7.89022	1356.84	1274.13	417.514
ZC3H4	222.48	6.40414	2.3275	2.75151	0.00593216	0.0251665	Up	8.69932	3.48362	3.38152	563.517	265.385	490.413
SLCO1B3	206.006	6.47012	2.33588	2.76989	0.00560754	0.0240966	Up	5.03645	1.99064	6.76305	308.04	294.563	619.644
PLK2	936.886	6.48104	2.43726	2.65915	0.00783379	0.0314104	Up	16.9408	36.8268	8.45381	97.7903	2873.38	2587.92
PDIA4	891.266	6.60843	2.47551	2.66952	0.00759594	0.0306467	Up	32.9658	13.9345	7.32663	1389.85	59.7463	3843.78
NDUFA9	529.872	6.70229	2.32827	2.87866	0.00399372	0.0182564	Up	15.5672	8.46021	6.19946	1543.86	389.046	1216.09
RHPN2	147.145	6.96113	2.79359	2.49182	0.0127091	0.0462036	Up	2.28929	2.4883	2.25435	667.419	208.417	0
MEGF6	159.475	7.18455	2.89698	2.48002	0.0131376	0.0474704	Up	0.915718	0	5.63587	402.163	1.38945	546.745
FLNC	636.407	7.20181	2.36682	3.04282	0.00234372	0.0113082	Up	12.82	4.47893	8.45381	688.199	380.709	2723.78
GAMT	218.72	7.25106	2.87748	2.51993	0.0117377	0.0433041	Up	5.49431	2.4883	0.563587	1114.81	188.965	0
ACKR3	146.881	7.32064	2.96529	2.46878	0.0135576	0.048676	Up	0	5.47425	0	193.136	361.257	321.42
MAL2	1411.65	7.33269	2.30137	3.18624	0.00144137	0.00709727	Up	21.9772	9.95319	20.2891	4182.98	2342.61	1892.07
IFIH1	4279.56	7.34955	2.45629	2.99214	0.00277033	0.013204	Up	5.49431	12.9391	138.079	14336.1	7553.05	3631.71
DHODH	97.789	7.37436	2.96901	2.48378	0.0129998	0.047076	Up	0.457859	2.4883	0.563587	23.2252	0	559.999
HELZ2	1806.43	7.38155	2.60058	2.83843	0.00453362	0.0202981	Up	50.8223	10.9485	2.81794	502.398	10129.1	142.485
ATF6	717.868	7.53134	2.72062	2.76824	0.00563592	0.0241964	Up	0	20.9017	2.25435	1529.2	1552.02	1202.84
MAGEA12	807.853	7.54003	2.37866	3.16986	0.00152512	0.00749652	Up	17.3986	3.98128	4.5087	1382.51	2974.81	463.904
C4BPB	1966.24	7.55937	2.40922	3.13769	0.00170288	0.00833948	Up	5.49431	18.4134	38.3239	4013.07	534.938	7187.21
TTC31	148.632	7.84488	2.65092	2.95931	0.00308333	0.0145386	Up	2.28929	0.995319	0.563587	1.22238	446.013	440.709
COL6A1	137.723	7.91326	3.15514	2.50805	0.0121399	0.0445107	Up	0.915718	2.4883	0	0	140.334	682.602
RYR1	118.462	7.986	2.95553	2.70206	0.00689121	0.028345	Up	0	0	2.81794	96.5679	266.774	344.615
NENF	218.605	8.035	3.07764	2.61077	0.00903398	0.0351437	Up	0	4.97659	0	356.935	15.2839	934.436
AP3M1	389.409	8.03985	2.85766	2.81343	0.00490154	0.0216282	Up	3.66287	3.48362	1.69076	1138.03	0	1189.58
CSAG1	198.543	8.04855	2.95974	2.71934	0.00654122	0.0272117	Up	0	0	4.5087	257.922	554.39	374.437
ZP3	246.323	8.27983	2.93378	2.82224	0.00476896	0.0211637	Up	3.66287	0.497659	0.563587	0	618.305	854.91
ATF7IP2	250.487	8.57703	3.44642	2.48867	0.012822	0.046547	Up	0	0	3.94511	469.394	1029.58	0
ALPPL2	3626.98	8.92161	2.33381	3.82276	0.000131967	0.000691725	Up	12.82	13.9345	18.0348	9310.86	10762.7	1643.55
WASL	298.035	9.3208	2.94173	3.16847	0.00153242	0.00753032	Up	0	0	2.81794	469.394	384.878	931.123
GCA	125.554	9.65859	3.42577	2.81939	0.00481144	0.0213106	Up	0.915718	0	0	421.721	330.689	0
LINC00658	37.5472	9.65944	3.90909	2.47102	0.0134729	0.0484484	Up	0	0	0	102.68	0	122.603
SLC13A2	38.0386	9.68018	3.90906	2.47634	0.0132735	0.0478536	Up	0	0	0	99.0127	129.219	0
CASC8	38.5765	9.7004	3.90903	2.48154	0.0130817	0.0473005	Up	0	0	0	85.5665	145.892	0
TNFAIP8	130.129	9.7098	3.47887	2.79108	0.00525326	0.0228738	Up	0.915718	0	0	0	183.407	596.449
KLHL15	39.015	9.71687	3.909	2.48577	0.0129273	0.0468471	Up	0	0	0	218.806	15.2839	0
NOV	216.985	9.7431	2.51856	3.86853	0.000109494	0.000574998	Up	0.457859	0.497659	0.563587	366.714	141.724	791.951
ZHX2	41.5753	9.80837	3.90886	2.50926	0.0120983	0.044379	Up	0	0	0	136.906	112.545	0
SEC11C	260.521	9.86649	3.49821	2.82043	0.00479586	0.021251	Up	0	0	1.69076	0	202.86	1358.58
HAP1	51.7083	10.1211	3.38907	2.98639	0.00282293	0.0134347	Up	0	0	0	133.239	1.38945	175.621
RSAD2	4169.97	10.2878	2.73259	3.76486	0.00016664	0.000870556	Up	0	1.99064	18.0348	11791.1	10027.7	3181.06
POLR1E	316.788	10.4168	3.43311	3.03421	0.00241169	0.0116155	Up	1.37358	0	0	1087.92	811.439	0
HERC5	1972.44	10.4292	2.70399	3.85697	0.0001148	0.000602458	Up	4.57859	3.98128	0	8436.86	476.581	2912.66
LOC284865	64.5024	10.4394	3.90812	2.67121	0.00755778	0.0305399	Up	0	0	0	15.8909	0	371.124
RNU1-3	64.8382	10.449	3.90811	2.67367	0.00750269	0.0303643	Up	0	0	0	61.119	327.91	0
LOC102723354	65.2646	10.4582	3.22201	3.24585	0.00117099	0.0058036	Up	0	0	0	83.1218	222.312	86.1537
GOLGA5	250.374	10.6028	3.19759	3.31586	0.000913619	0.00456913	Up	0.457859	0.497659	0	543.959	957.331	0
JAZF1	83.4392	10.8125	3.90781	2.76689	0.00565939	0.0242617	Up	0	0	0	0	437.677	62.9585
BIVM	86.4015	10.8631	3.90777	2.77986	0.00543817	0.0235106	Up	0	0	0	283.592	234.817	0
BIVM-ERCC5	86.4015	10.8631	3.90777	2.77986	0.00543817	0.0235106	Up	0	0	0	283.592	234.817	0
ERCC5	86.4015	10.8631	3.90777	2.77986	0.00543817	0.0235106	Up	0	0	0	283.592	234.817	0
ARHGEF5	86.621	10.8665	3.24119	3.35264	0.000800449	0.00402112	Up	0	0	0	66.0085	354.31	99.4081
DENND1C	100.424	11.0796	3.21403	3.44725	0.00056632	0.00287858	Up	0	0	0	303.15	97.2615	202.13
IGSF9	101.905	11.0999	3.90762	2.84059	0.00450301	0.0201841	Up	0	0	0	121.016	0	490.413
LOC113230	106.838	11.1681	3.90758	2.85806	0.00426243	0.0192884	Up	0	0	0	84.3442	0	556.685
DAO	113.979	11.2615	3.90753	2.882	0.00395158	0.0181013	Up	0	0	0	0	113.935	569.94
PDZK1IP1	133.559	11.4905	3.90742	2.94069	0.00327484	0.0153533	Up	0	0	0	257.922	0	543.431
PSD4	133.758	11.4933	3.90741	2.94142	0.00326713	0.0153213	Up	0	0	0	187.024	615.526	0
TSPAN10	153.223	11.6888	3.24563	3.60138	0.00031653	0.001634	Up	0	0	0	56.2294	379.32	483.786
PLA2R1	233.558	12.297	3.20311	3.83909	0.000123491	0.00064763	Up	0	0	0	295.816	376.541	728.993
HID1	292.492	12.6217	3.90706	3.23048	0.00123583	0.00611419	Up	0	0	0	0	936.489	818.46
SYAP1	536.874	13.498	3.90692	3.4549	0.000550499	0.00280018	Up	0	0	0	2212.51	1008.74	0
MAGEA2	659.655	13.7951	3.90689	3.53095	0.000414063	0.00212241	Up	0	0	0	2639.12	0	1318.81
SAMD9	911.969	14.2624	3.90686	3.6506	0.000261628	0.00135624	Up	0	0	0	1828.68	3643.14	0
LINC00893	14.3576	21.4439	3.91284	5.48038	4.24e-08	2.32e-07	Up	0	0	0	0	86.1459	0
ZNF578	14.8208	21.6114	3.91265	5.52346	3.32e-08	1.94e-07	Up	0	0	0	0	88.9248	0
SPP2	15.0524	21.6327	3.91256	5.52904	3.22e-08	1.93e-07	Up	0	0	0	0	90.3142	0
GPC4	26.5088	22.4127	3.91007	5.73205	9.92e-09	6.57e-08	Up	0	0	0	0	0	159.053
KIF20A	28.1656	22.4973	3.90988	5.75397	8.72e-09	6.19e-08	Up	0	0	0	0	0	168.994
LOC100130872	43.6291	23.1085	3.90877	5.91195	3.38e-09	5.05e-08	Up	0	0	0	0	0	261.775
